# Supplementary material for: Prioritization of genes driving congenital phenotypes of patients with de novo genomic structural variants
Source: Genome Med. 2019 Dec 4;11:79. doi: 10.1186/s13073-019-0692-0 (PMC6894143; doi:10.1186/s13073-019-0692-0)
Supplement: Supplementary file 1 — Additional file 1: Table S1. Coordinates of the de novo SV breakpoint junctions detected in the 39 individuals by WGS. Table S2. List of external data sources used in this study. Table S3. Phenotype information of the 39 included patients with de novo SVs. Table S4. Candidate driver genes detected for each included patient. Table S5. Fusion genes detected in the patients by RNA sequencing. Table S6. Candidate driver genes detected in patients’ cohorts. Table S7. Detected de novo copy number variants in 154 patients of the diagnostics cohort. [file 13073_2019_692_MOESM1_ESM.xlsx]

## Sheet: Table S1
Breakpoint_ID	ID	Reference_ID	Sex	ID_Father	ID_Mother	Previous	Material	Breakpoint	Chr1	Pos1	Chr2	Pos2	Ori	WGS_Findings	FW_Primer	RV_Primer
1	P1	MP3957	M	MP1933	MP2272	Array+WES	PBMC	1	17	56190697	17	56221494	del	New	GAGCGATCCATATTGTAATCC	AGCATGAGCCACTGTGC
2	P2	MP3729	F	MP1162	MP2354	Array+WES	PBMC	1	19	55037425	19	55090398	dup	New	GAGTAGCTGCTTCCTTGGTC	CACACTGTCTTCCACAATGG
3	P3	MP3399	M	MP1504	MP2524	MPS	PBMC	1	4	105028400	10	57521100	+/+		CCCACATGGAGAACCTCTAC	TGGGTCTTCAATTGTCTTTC
4								2	10	55793180	4	104738996	+/-		TGGACAAGTGGGGATTATAG	AAGAGACATAACCTCCACAACA
5								3	4	105745783	4	105035150	+/-		AATAAACCTGCACATGTACCC	GGATGGTGAGACATGGAGTC
6								4	4	104738977	10	57519917	+/+		TTACAGTCCCACCAACAGTG	TCAACATAGGTGAAAGTCAGAG
7								5	10	57523787	1	50761470	+/-		TCATTTCTGCACTTAGATGAGG	AGGACTAATTGGCTCCAAAG
8								6	4	105036708	10	55793182	+/-		GGTCAAAGCAATTCAACAAG	ATGCAATTCATGGAGATGG
9								7	4	102287791	10	57523805	+/-		TTTCTGCAATTGTGTAAGTTGTT	TCAATGTTGGTCAAAGGAAA
10								8	10	57521088	4	105028395	-/-		ATATTGTGGACCAGGTGAGC	CAAAGCCTTAACTCATTCCAG
11								9	4	105745828	4	105029770	-/+		ACATTCCACCAAACAGCAG	GACATAAATGTAAGAATGAAAACC
12								10	1	50761463	4	102287798	+/-		AGGCTTAGCTCCCTCTTCAG	ATGGTCTCAATCTCCTGACC
13								11	4	105036735	10	57519913	-/-		TGATTCACTGAAGGCACAAG	TGTTAATGTCTGGAGGATACAG
14								12	4	105029771	4	105035149	del		GACATAAATGTAAGAATGAAAACC	GCCCCACTGAATTATGGAC
15	P4	MP3462	M	MP1183	MP2421	MPS	PBMC	1	2	95542661	2	95542789	+/+
16								2	2	95542678	19	11574238	-/+		ATCCACATGAGCCTGGAG	ACATGGGTTTCCCAAGG
17								3	2	95542810	19	11574255	-/-		GAGAGGGGATGCTGAAG	TTGAACTCCTGACCTCGTG
18	P5	MP3760	M	MP1543	MP2987	MPS	PBMC	1	10	2572679	17	69395684	-/-		CTGAGGTGGGTGGATTG	CTGTCCATTTGCATAGTCATC
19								2	10	2572670	17	69391278	+/+		ATACAGGCATCTGTGAAACG	TCACAATAGCAAAGACATGG
20								3	17	69391279	17	69395683	del
21	P6	MP3525	M	MP1120	MP2817	Array+WES	PBMC	1	6	107459908	6	109258937	del		TAGAGACGGGGTTTCTCC	AACTTATGAAAGTGAATAAAAGTAGAC
22	P7	MP3279	F	MP1509	MP2905	Array+WES	PBMC	1	3	155415951	3	155654225	dup		AATGCTCTGCGAGTAGCTG	CCTTTAATGTGAGCTGGTATG
23	P8	MP3547	F	MP1763	MP2159	Array	PBMC	1	3	176470951	3	176489853	+/+	More_complex	TCAGCAACCTGCTCTATGAC	GCCAACACTACCCTGTTACC
24								2	3	176451611	14	100219679	-/-	More_complex	GGACTGAGAAAGCAACATAGG	CTGGCTGTCACCATACAGAG
25								3	3	176408028	14	100964211	-/+	More_complex	CAGGGCTCAGATTGTAAAGG	TTGTCATCAGTGGAGAGGTG
26								4	3	176454399	3	176471466	del	More_complex	AAGCTTGTCCAACCTACAGC	GAGTTTGTGCTCTGAAGTGG
27								5	3	176445847	3	177465514	dup	More_complex	CACCATGCTACAGAGTGTCC	GCAACCAATCCTTATCTTGG
28	P9	MP3761	F	MP1320	MP2249	Array	PBMC	1	4	103520361	4	104012343	dup		GGTGCCACTTTACTCAAGC	TCTTCTGTGCCTAGAATGGAG
29								2	8	53499879	8	55165359	dup		TCAAGTGGTTCTCAAGCAAG	GTGTGTGCTTGTAGTTTCAGC
30								3	8	80535131	8	81947409	dup		TGTCTTTGTCGTGCTTATCC	AGCTACAAAGCCCAACCTG
31								4	14	71021000	14	72271172	dup	Imprecise start position
32	P10	MP3522	M	MP1721	MP2703	Array	PBMC	1	1	112544331	1	114312655	del		GGGTCAGTGAAGCCTGAG	CTAGATGGCTGAGGCAGTTC
33	P11	MP3738	F	MP1539	MP2439	Array+WES	PBMC	1	X	139502952	9	16489097	+/-	More_complex	TTATTCCTGAGGGCTCTGTC	CTAGCACAGTAGCCACTAGCC
34								2	9	16489097	9	16659203	dup	More_complex
35								3	9	16659203	X	139502948	+/-	More_complex	AATGGCTGAAGGACACATTAG	TAAAGGTGGCAGCATGTGG
36	P12	MP3658	M	MP1457	MP2931	Array+WES	PBMC	1	17	1230913	17	1521457	dup	More_complex
37								2	17	2212540	17	2432598	dup	More_complex	AGGTGATCCTCTCACCTCTG	ATGAGGTCACTGAAGATAACAG
38	P13	MP3901	M	MP1637	MP2810	Array	PBMC	1	10	30971081	10	31478859	del		CCACATTCATGGGATCTATCTTTG	TGCTTTCTGACTTTCTGCTC
39	P14	MP3454	M	MP1805	MP2952	Array	PBMC	1	19	15699515	19	16776250	del		ACAGAAGGAACAGGAGGAAG	CCTCACAAATGCCTTAGACC
40	P15	MP3239	F	MP1583	MP2491	Array	PBMC	1	12	4127871	12	4885249	del		ATTCTGGCTCAGCAACTTTC	CAGTAGAGCTCCAATGTTCC
41	P16	MP3742	F	MP1897	MP2678	Array	PBMC	1	17	64726456	17	64890070	dup		CAACCAATGTTGGAAATGG	GGGCTTTACTATGGATCAGC
42	P17	MP3192	F	MP1572	MP2704	Array	PBMC	1	10	114261479	10	114521062	del
43	P18	MP3587	M	MP1834	MP2201	Array	PBMC	1	4	94534610	4	95762415	del
44	P19	MP3812	M	MP1026	MP2912	Array	PBMC	1	22	41284992	22	41711023	dup		CCTGACCTCAAGTGATCC	TGCCCTGCTTGTCTATG
45	P20	MP3722	F	MP1309	MP2892	Array	PBMC	1	6	55916480	6	89185185	+/-	More_complex	CCTTTATCCCTGCAAACAAG	CCAGAGGGAAGAAGAGTTAGG
46								2	6	89208927	6	88602907	+/-	More_complex	ATGAGCTCCACTTGCTTATG	GGGGTAAGCTCCCCAAC
47								3	6	56174136	6	89185185	-/+	More_complex	TCCTGATTCTCCTCAAATGC	TGCATCGATCTGTCCTTTC
48								4	6	68513540	6	70188660	+/-	More_complex	CACATTCTGTTCCTTAGCACAC	TCGTTTTAATTTGCAATTCTC
49								5	6	86635723	6	86664827	+/-	More_complex	CTTGCCAATTATCACAGCAC	CCCTCATGAACATCAATGAA
50								6	6	88602907	6	55916481	+/-	More_complex	GCAAGAGGGAAACTCAACTC	TGTGATTGACATTCAAAGAATC
51								7	6	56174139	6	89333345	+/-	More_complex
52								8	6	86664826	13	107933714	+/-	More_complex	TTGAGCTGAGATGATGGA	CCAGTCTCAGGCAGTTCTTT
53								9	6	86635721	10	53360816	-/-	More_complex	CAGATATCCCATTTACCTTGTG	ACATGCTCACTTTGATTTGG
54								10	10	53360813	13	108063512	+/-	More_complex	AGCATCTGCTAACCACAAATC	TCTTTCTTTCGAATGTCCTG
55								11	13	107933714	13	108063512	+/+	More_complex	TGAGATTATACACTTTTGTGTCAAAC	CAGATACTTGAAAAGAATCAAGC
56								12	6	68513541	6	70188662	del	More_complex	CACATTCTGTTCCTTAGCACAC	TCGTTTTAATTTGCAATTCTC
57								13	6	89208931	6	89333344	del	More_complex	ATGAGCTCCACTTGCTTATG	TCACTTTGGGAAGAATTGAC
58	P21	MP3713	M	MP1147	MP2360	Array	PBMC	1	13	30960796	13	31093550	dup	More_complex	TGAACAACAACCTTTTCTCC	GGGTTTCACCTTGTTAGCC
59								2	13	32848843	13	33165596	dup	More_complex	CACAAGCATGGCTCACTG	GCGCCTGCCACTACACC
60								3	13	33172834	13	33474204	dup	More_complex	GCAGGCCTTAAGTACTCTATTAGG	AAGCTCAGCAAACTCCAAAC
61	P22	UTR22	F	UTR22-father	UTR22-Mother	liWGS	PBMC	3	9	13643427	9	32391692	-/-
62								33	9	13643427	9	32809746	+/-
63								29	9	14497717	9	33924067	+/+
64								34	9	16355039	9	37701782	+/-
65								12	9	16355039	9	30707342	-/+
66								4	9	24354925	9	33924070	-/-
67								5	9	25553959	9	30707339	-/-
68								30	9	25553960	9	30570813	+/+
69								13	9	30571114	9	38487441	-/+
70								35	9	37701782	9	38487485	+/-
71								14	8	58906797	9	30076490	-/+
72								40	8	59535602	9	24354927	+/+
73								15	8	59535603	8	59767519	-/-
74								36	7	149006955	9	15353188	+/+
75								31	2	167032588	9	30076487	-/-
76								22	2	167032590	2	175479070	+/+
77								11	2	167032703	9	32809747	+/+
78								6	2	167393746	2	175139579	-/-
79								23	2	167404982	2	181414520	+/+
80								7	2	167404982	2	174873171	-/-
81								8	2	167842499	2	175197753	-/-
82								24	2	167842499	2	175139578	+/+
83								19	2	174340626	8	58906790	+/+
84								39	2	174340639	8	58550183	-/-
85								20	2	174445536	8	58550184	+/+
86								32	2	174445538	9	15353188	-/-
87								17	2	174582948	2	175479069	+/-
88								37	2	174582948	2	174894150	-/+
89								25	2	174873088	2	181265670	+/+
90								38	2	174894152	2	180737216	-/+
91								28	2	175197735	9	14497726	+/-
92								26	2	176643949	2	176857274	+/+
93								2	2	176643961	8	57149801	-/+
94								9	2	176751445	2	176857276	-/-
95								21	2	176751445	8	59767522	+/+
96								18	2	180681360	2	181414519	+/-
97								10	2	180681362	2	180737222	-/-
98								16	2	181096218	8	57149796	+/-
99								27	2	181096224	9	32391692	-/+
100								1	2	181265669	7	149006954	-/-
101								-	2	167032704	2	167393745	del
102	P23	15324	M	NA	NA	liWGS	LCL	1	9	15012145	9	34091571	+/+
103								2	9	13513244	9	14228545	-/+
104								3	9	13264315	9	30099291	-/+
105								4	9	13242779	9	13522348	+/+
106								5	9	13218885	9	13242778	+/-
107								6	9	12672158	9	13183542	+/+
108								7	9	12648848	9	13525736	-/+
109								8	9	12648817	9	14528059	+/+
110								9	9	12606162	9	13183544	-/-
111								10	9	12606167	9	13264316	+/+
112								11	5	105819596	9	22144161	-/+
113								12	5	105819379	9	13218889	+/-
114								13	1	231543921	9	14469693	+/+
115								14	9	15593110	9	22144183	-/-
116								15	9	13525758	9	30099287	-/-
117								16	9	12640136	9	34091605	+/-
118								17	9	13853145	9	28554868	-/+
119								18	9	14469734	9	15318845	-/+
120								19	9	12672157	9	13260301	-/+
121								20	9	13260300	9	28554865	-/-
122								21	1	231544018	9	14228573	-/-
123								22	9	6727607	9	30688945	+/-		CTTGAACCTGCGAGGTAGAG	CCAAATACTGCTTCAAGAGC
124								23	9	14528095	9	13613209	-/+
125								24	9	13613119	9	14468237	-/-
126								25	9	14468307	9	15012828	+/-
127								26	9	14467216	9	15012817	-/+
128								27	9	15012738	9	15593114	-/+
129								28	9	13512762	9	13522343	+/-	New	AAGAGCATGCGGGATATG	ATAGCCACTTTGGCCTGTTC
130	P24	15864	M	NA	NA	liWGS	LCL	1	5	90466010	5	90892142	+/-
131								2	5	92483805	5	90719148	+/+
132								3	5	90711091	5	90892029	-/-
133								4	5	90892144	X	131442883	+/-
134								5	5	90466028	X	110368673	-/+
135								6	5	90494025	5	90892027	+/+
136								7	5	90886193	5	92932823	-/+
137								8	5	92483810	X	131438029	-/+
138								9	5	90502468	X	130567294	+/-
139								10	5	90494024	5	90502468	-/-
140								11	5	90691787	5	90886192	+/+
141								12	5	90719199	X	110368663	-/-
142								13	5	90711016	X	130567294	+/+
143								14	5	90693163	5	92932823	-/-
144	P25	16085	M	NA	NA	Targeted sequencing	LCL	1	6	9920746	12	104672818	-/-
145								2	6	70100804	20	5393968	+/+
146								3	6	9920743	12	104672817	+/+
147								4	6	80165566	6	89341348	-/-
148								5	6	89341339	20	6689151	+/+
149								6	20	6689150	20	6051085	-/-
150								-	6	70100804	6	80165566	del
151								-	20	5393968	20	6051085	del
152	P26	33008	F	NA	NA	liWGS	LCL	1	6	21715677	6	83891695	+/+
153								2	6	79036476	6	78967194	-/+
154								3	6	21715677	6	84496838	-/-
155								4	6	123834803	13	57178494	-/-
156								5	6	123834806	6	127919515	+/+
157								6	6	128030235	13	57178506	-/+
158								-	6	83891695	6	84496838	del
159	P27	18197	M	NA	NA	liWGS	LCL	1	7	6580928	7	10945807	+/+
160								2	7	9281337	7	15126335	-/-
161								3	7	16588050	7	22011338	+/+
162								4	7	10945808	13	49242720	-/+
163								5	7	22157657	13	50834062	-/-
164								6	7	13529107	7	17110338	+/-
165								-	7	6580928	7	9281337	del
166								-	7	13529107	7	15126335	del
167								-	7	16588050	7	17110338	del
168								-	13	49242720	13	50834062	del
169	P28	16784	M	NA	NA	liWGS	LCL	1	6	116841827	6	166069041	+/+
170								2	6	130848186	6	130852295	-/-
171								3	6	130852295	6	130848186	+/+
172								4	6	122333156	6	166069041	-/-
173								-	6	116841827	6	122333156	del
174	P29	17078	F	NA	NA	Targeted sequencing	LCL	1	X	123461047	17	2081621	+/-
175								2	X	123295172	X	105764010	+/+
176								3	X	105521517	X	123376856	-/-
177								4	X	122982217	17	3823146	-/-
178								5	17	2311445	17	3485434	+/-
179								6	2	62143508	17	3802555	+/+
180								7	17	3552677	2	61889744	+/-
181								-	X	105531276	X	105764010	dup
182								-	X	122982217	X	123295172	dup
183								-	X	123376856	X	123461047	dup
184								-	2	61889823	2	62143552	dup
185								-	17	2081621	17	2311445	dup
186								-	17	3485434	17	3552677	dup
187	P30	17292	F	NA	NA	liWGS	LCL	1	4	173991974	5	6819330	+/+
188								2	6	15947640	6	16375942	+/+
189								3	5	34389486	6	15947649	+/-
190								4	5	6819324	6	20727413	-/+
191								5	5	34389491	6	16375942	-/-
192								6	5	62181285	6	20761251	+/+
193								7	5	62181297	6	20727421	-/-
194								8	4	179498840	6	20761289	-/-
195								-	4	173991710	4	179499907	del
196	P31	17542	M	NA	NA	liWGS	LCL	1	7	87045049	7	88051659	+/+
197								2	7	87045050	15	94741263	-/-
198								3	15	91947211	15	94741262	+/+
199								4	15	91947212	7	121587860	-/-
200								5	7	122327075	7	121587860	+/+
201								6	7	88051660	7	122327076	-/-
202	P32	19130	M	NA	NA	Targeted sequencing	LCL	1	2	186920618	6	160668627	+/-
203								2	2	181120915	6	144917096	+/+
204								3	2	181120972	6	147816319	-/-
205								4	2	186920668	6	160668625	-/+
206								-	6	144917096	6	147816319	del
207	P33	19350	M	NA	NA	liWGS	LCL	1	1	192767910	1	192766394	+/-
208								2	1	192766792	1	192768328	+/-
209								3	1	193374602	1	195299566	+/+
210								4	1	193374641	2	53981903	-/+
211								5	1	195299614	2	54840958	-/-
212								6	1	192768329	2	61307446	+/+
213								7	1	192766785	2	54294943	-/+
214								8	2	53982989	2	61307447	-/-
215								-	2	54294943	2	54840958	del
216	P34	19527	M	NA	NA	liWGS	LCL	1	3	152159406	7	119999922	+/-
217								2	3	152159406	7	120765008	-/+
218								3	3	155627600	7	120004011	+/-
219								4	3	155627601	7	119889673	-/+
220								5	5	87073892	7	119995773	+/-
221								6	5	87073908	7	122606486	-/+
222								7	7	119646830	7	120254239	+/+
223								8	7	119646829	7	119889690	-/-
224								9	7	119995774	7	119999919	+/+
225								10	7	120004010	7	120766450	+/-
226								11	7	120254240	7	122606556	-/-
227								12	7	120765009	7	120766449	+/-
228	P35	21168	M	NA	NA	liWGS	LCL	1	2	200268602	6	102933427	+/+
229								2	6	102554425	6	107030770	-/-
230								3	6	107167239	6	107170741	+/+
231								4	6	107168609	6	107170881	-/-
232								5	2	200356046	6	102551327	+/+
233								6	2	200306110	6	107030770	-/+
234								7	6	102933469	6	106704624	-/-
235								8	2	200277100	6	106681471	-/+
236	P36	28062	F	NA	NA	liWGS	LCL	1	4	138022087	13	71842887	+/-
237								2	4	139789757	13	114478083	-/+
238								3	4	151513246	4	156815165	+/-
239								4	4	151513239	13	71842874	-/+
240								5	4	138022086	4	156815170	-/+
241								6	4	139785740	13	114478080	+/-
242	P37	32911	F	NA	NA	liWGS	LCL	1	2	151153618	7	117503036	+/+
243								2	2	151153642	7	117641512	-/+
244								3	3	178446407	16	74546862	+/-
245								4	3	178446420	16	74546853	-/+
246								5	7	116774867	16	76871567	-/-
247								6	7	116774853	7	117591191	+/-
248								7	7	117539386	8	95362538	-/+
249								8	7	117591182	8	90305784	+/-
250								9	7	117641509	8	91661241	-/+
251								10	8	90305781	8	91069404	+/+
252								11	8	91661237	8	91070391	-/+
253								12	8	91069395	8	91070654	-/-
254								13	8	95362546	16	76871038	-/+
255	P38	33837	M	NA	NA	liWGS	LCL	1	7	118838590	10	50133327	+/-
256								2	7	118838492	10	86523119	-/+
257								3	10	50133333	10	86522176	+/-
258								1b	9	105604773	16	55086806	+/-
259								2b	9	105604773	16	55086806	-/+
260	P39	35293	M	NA	NA	liWGS	LCL	1	1	81860987	14	29609215	-/-
261								2	1	81860918	1	97136247	+/-
262								3	1	97136243	1	106886818	+/-
263								4	1	106886817	14	29609215	+/+
264								1b	4	38411157	10	56995910	+/+
265								2b	4	38411163	10	56995915	-/-
MPS: Mate-pair sequencing, liWGS: Long-insert whole genome sequencing, WES: Whole exome sequencing, PBMC: Peripheral blood mononuclear cell, LCL: Lymphoblastoid Cell lines

## Sheet: Table S2
Category	ID	Filename	Version	Description	Reference	Link
Phenotype	HPO_genes_to_phenotype	ALL_SOURCES_FREQUENT_FEATURES_genes_to_phenotype.txt	Build #154 (Feb 12, 2019)		Köhler et al, Nucleic Acid Research (2018) 10.1093/nar/gky1105	http://compbio.charite.de/jenkins/job/hpo.annotations.monthly/lastStableBuild/artifact/annotation/ALL_SOURCES_FREQUENT_FEATURES_genes_to_phenotype.txt
Phenotype	HPO_obo	hp.obo	Build #154 (Feb 12, 2019)		Köhler et al, Nucleic Acid Research (2018) 10.1093/nar/gky1105	http://purl.obolibrary.org/obo/hp.obo
Phenotype	pLI	functional_gene_constraint/fordist_cleaned_exac_r03_march16_z_pli_rec_null_data.txt	r03_march16		Lek et al, Nature (2016) 10.1038/nature19057	ftp://ftp.broadinstitute.org/pub/ExAC_release/release1/functional_gene_constraint/fordist_cleaned_exac_r03_march16_z_pli_rec_null_data.txt
Phenotype	RVIS	RVIS_Unpublished_ExACv2_March2017.txt	ExACv2_March2017		Petrovski et al, PLOS Genetics (2013) 10.1371/journal.pgen.1003709	http://genic-intolerance.org/data/RVIS_Unpublished_ExACv2_March2017.txt
Phenotype	HI	HI_Predictions_Version3.bed.gz	Version3		﻿Huang et al, PLOS Genetics (2010) 10.1371/journal.pgen.1001154	https://decipher.sanger.ac.uk/files/downloads/HI_Predictions_Version3.bed.gz
Phenotype	DDG2P	DDG2P_19_2_2019.csv	19_2_2019		Firth et al, American Journal of Human Genetics (2009) 10.1016/j.ajhg.2009.03.010	http://www.ebi.ac.uk/gene2phenotype/downloads/DDG2P.csv.gz
Phenotype	CG_HI	ClinGen_haploinsufficiency_gene_GRCh37.bed	2019-10-13		https://www.ncbi.nlm.nih.gov/projects/dbvar/clingen/	ftp://ftp.ncbi.nlm.nih.gov/pub/dbVar/clingen/ClinGen_haploinsufficiency_gene_GRCh37.bed
Phenotype	CG_TS	ClinGen_triplosensitivity_gene_GRCh37.bed	2019-10-13		https://www.ncbi.nlm.nih.gov/projects/dbvar/clingen/	ftp://ftp.ncbi.nlm.nih.gov/pub/dbVar/clingen/ClinGen_triplosensitivity_gene_GRCh37.bed
RNA	AD,AO,BL,CO,GM12878,H1,HC,IMR90,LG,LI,LV,MES,MSC,NPC,OV,PA,PO,RV,SB,SX,TRO	primary_cohort.gencode.hg19.FPKM.matrix			Schmitt et al, Cell Reports (2016) 10.1016/j.celrep.2016.10.061	https://www.ncbi.nlm.nih.gov/geo/query/acc.cgi?acc=GSE87112
DHS		genomewideCorrs_above0.7_promoterPlusMinus500kb_withGeneNames_32celltypeCategories.bed8.gz			Thurman et al, Nature (2012) 10.1038/nature11232	ftp://ftp.ebi.ac.uk/pub/databases/ensembl/encode/integration_data_jan2011/byDataType/openchrom/jan2011/dhs_gene_connectivity/genomewideCorrs_above0.7_promoterPlusMinus500kb_withGeneNames_32celltypeCategories.bed8.gz
TADs/HiC	AD	schmitt2016_TADs.xlsx		Adrenal Gland	Schmitt et al, Cell Reports (2016) 10.1016/j.celrep.2016.10.061	https://www.ncbi.nlm.nih.gov/geo/query/acc.cgi?acc=GSE87112
TADs/HiC	AO	schmitt2016_TADs.xlsx		Aorta	Schmitt et al, Cell Reports (2016) 10.1016/j.celrep.2016.10.061	https://www.ncbi.nlm.nih.gov/geo/query/acc.cgi?acc=GSE87112
TADs/HiC	BL	schmitt2016_TADs.xlsx		Bladder	Schmitt et al, Cell Reports (2016) 10.1016/j.celrep.2016.10.061	https://www.ncbi.nlm.nih.gov/geo/query/acc.cgi?acc=GSE87112
TADs/HiC	CO	schmitt2016_TADs.xlsx		Prefrontal Cortex	Schmitt et al, Cell Reports (2016) 10.1016/j.celrep.2016.10.061	https://www.ncbi.nlm.nih.gov/geo/query/acc.cgi?acc=GSE87112
TADs/HiC	GM12878	schmitt2016_TADs.xlsx		Lymphoblast cell line	Schmitt et al, Cell Reports (2016) 10.1016/j.celrep.2016.10.061	https://www.ncbi.nlm.nih.gov/geo/query/acc.cgi?acc=GSE87112
TADs/HiC	H1	schmitt2016_TADs.xlsx		Embryonic Stem Cell	Schmitt et al, Cell Reports (2016) 10.1016/j.celrep.2016.10.061	https://www.ncbi.nlm.nih.gov/geo/query/acc.cgi?acc=GSE87112
TADs/HiC	HC	schmitt2016_TADs.xlsx		Hippocampus	Schmitt et al, Cell Reports (2016) 10.1016/j.celrep.2016.10.061	https://www.ncbi.nlm.nih.gov/geo/query/acc.cgi?acc=GSE87112
TADs/HiC	IMR90	schmitt2016_TADs.xlsx		Fibroblast cell	Schmitt et al, Cell Reports (2016) 10.1016/j.celrep.2016.10.061	https://www.ncbi.nlm.nih.gov/geo/query/acc.cgi?acc=GSE87112
TADs/HiC	LG	schmitt2016_TADs.xlsx		Lung	Schmitt et al, Cell Reports (2016) 10.1016/j.celrep.2016.10.061	https://www.ncbi.nlm.nih.gov/geo/query/acc.cgi?acc=GSE87112
TADs/HiC	LI	schmitt2016_TADs.xlsx		Liver	Schmitt et al, Cell Reports (2016) 10.1016/j.celrep.2016.10.061	https://www.ncbi.nlm.nih.gov/geo/query/acc.cgi?acc=GSE87112
TADs/HiC	LV	schmitt2016_TADs.xlsx		Left Ventricle	Schmitt et al, Cell Reports (2016) 10.1016/j.celrep.2016.10.061	https://www.ncbi.nlm.nih.gov/geo/query/acc.cgi?acc=GSE87112
TADs/HiC	MES	schmitt2016_TADs.xlsx		Mesendoderm Cell	Schmitt et al, Cell Reports (2016) 10.1016/j.celrep.2016.10.061	https://www.ncbi.nlm.nih.gov/geo/query/acc.cgi?acc=GSE87112
TADs/HiC	MSC	schmitt2016_TADs.xlsx		Mesenchymal Stem Cell	Schmitt et al, Cell Reports (2016) 10.1016/j.celrep.2016.10.061	https://www.ncbi.nlm.nih.gov/geo/query/acc.cgi?acc=GSE87112
TADs/HiC	NPC	schmitt2016_TADs.xlsx		Neural Progenitor Cell	Schmitt et al, Cell Reports (2016) 10.1016/j.celrep.2016.10.061	https://www.ncbi.nlm.nih.gov/geo/query/acc.cgi?acc=GSE87112
TADs/HiC	OV	schmitt2016_TADs.xlsx		Ovary	Schmitt et al, Cell Reports (2016) 10.1016/j.celrep.2016.10.061	https://www.ncbi.nlm.nih.gov/geo/query/acc.cgi?acc=GSE87112
TADs/HiC	PA	schmitt2016_TADs.xlsx		Pancreas	Schmitt et al, Cell Reports (2016) 10.1016/j.celrep.2016.10.061	https://www.ncbi.nlm.nih.gov/geo/query/acc.cgi?acc=GSE87112
TADs/HiC	PO	schmitt2016_TADs.xlsx		Psoas Muscle	Schmitt et al, Cell Reports (2016) 10.1016/j.celrep.2016.10.061	https://www.ncbi.nlm.nih.gov/geo/query/acc.cgi?acc=GSE87112
TADs/HiC	RV	schmitt2016_TADs.xlsx		Right ventricle	Schmitt et al, Cell Reports (2016) 10.1016/j.celrep.2016.10.061	https://www.ncbi.nlm.nih.gov/geo/query/acc.cgi?acc=GSE87112
TADs/HiC	SB	schmitt2016_TADs.xlsx		Small Bowel	Schmitt et al, Cell Reports (2016) 10.1016/j.celrep.2016.10.061	https://www.ncbi.nlm.nih.gov/geo/query/acc.cgi?acc=GSE87112
TADs/HiC	SX	schmitt2016_TADs.xlsx		Spleen	Schmitt et al, Cell Reports (2016) 10.1016/j.celrep.2016.10.061	https://www.ncbi.nlm.nih.gov/geo/query/acc.cgi?acc=GSE87112
TADs/HiC	TRO	schmitt2016_TADs.xlsx		Trophoblast-like cell	Schmitt et al, Cell Reports (2016) 10.1016/j.celrep.2016.10.061	https://www.ncbi.nlm.nih.gov/geo/query/acc.cgi?acc=GSE87112
TADs/HiC	CP	GSE77565_CP_TAD.bed.gz		Cortical and subcortical plate (CP), consisting primarily of post-mitotic neurons	Won et al, Nature (2016) 10.1038/nature19847	https://www.ncbi.nlm.nih.gov/geo/query/acc.cgi?acc=GSE77565
TADs/HiC	GZ	GSE77565_GZ_TAD.bed.gz		Germinal zone (GZ), containing primarily mitotically active neural progenitors	Won et al, Nature (2016) 10.1038/nature19847	https://www.ncbi.nlm.nih.gov/geo/query/acc.cgi?acc=GSE77565
PCHiC	hESC	elife-21926-supp1-v2.txt		embryonic stem cells	Freire-Pritchett, eLife (2017) 10.7554/eLife.21926	https://elifesciences.org/articles/21926/figures#SD1-data
PCHiC	NEC	elife-21926-supp1-v2.txt		neuralectodermal cells	Freire-Pritchett, eLife (2017) 10.7554/eLife.21926	https://elifesciences.org/articles/21926/figures#SD1-data
PCHiC	MK	PCHiC_peak_matrix_cutoff5.txt		Megakaryocytes	Javierre et al, Cell (2016) 10.1016/j.cell.2016.09.037	https://osf.io/u8tzp/
PCHiC	Ery	PCHiC_peak_matrix_cutoff5.txt		Erythroblasts	Javierre et al, Cell (2016) 10.1016/j.cell.2016.09.037	https://osf.io/u8tzp/
PCHiC	Neu	PCHiC_peak_matrix_cutoff5.txt		Neutrophils	Javierre et al, Cell (2016) 10.1016/j.cell.2016.09.037	https://osf.io/u8tzp/
PCHiC	Mon	PCHiC_peak_matrix_cutoff5.txt		Monocytes	Javierre et al, Cell (2016) 10.1016/j.cell.2016.09.037	https://osf.io/u8tzp/
PCHiC	Mac0	PCHiC_peak_matrix_cutoff5.txt		Macrophages M0	Javierre et al, Cell (2016) 10.1016/j.cell.2016.09.037	https://osf.io/u8tzp/
PCHiC	Mac1	PCHiC_peak_matrix_cutoff5.txt		Macrophages M1	Javierre et al, Cell (2016) 10.1016/j.cell.2016.09.037	https://osf.io/u8tzp/
PCHiC	Mac2	PCHiC_peak_matrix_cutoff5.txt		Macrophages M2	Javierre et al, Cell (2016) 10.1016/j.cell.2016.09.037	https://osf.io/u8tzp/
PCHiC	EP	PCHiC_peak_matrix_cutoff5.txt		Endothelial precursors	Javierre et al, Cell (2016) 10.1016/j.cell.2016.09.037	https://osf.io/u8tzp/
PCHiC	nB	PCHiC_peak_matrix_cutoff5.txt		Naive B cells	Javierre et al, Cell (2016) 10.1016/j.cell.2016.09.037	https://osf.io/u8tzp/
PCHiC	tB	PCHiC_peak_matrix_cutoff5.txt		Total B cells	Javierre et al, Cell (2016) 10.1016/j.cell.2016.09.037	https://osf.io/u8tzp/
PCHiC	FoeT	PCHiC_peak_matrix_cutoff5.txt		Fetal thymus	Javierre et al, Cell (2016) 10.1016/j.cell.2016.09.037	https://osf.io/u8tzp/
PCHiC	nCD4	PCHiC_peak_matrix_cutoff5.txt		Naive CD4+ T cells	Javierre et al, Cell (2016) 10.1016/j.cell.2016.09.037	https://osf.io/u8tzp/
PCHiC	tCD4	PCHiC_peak_matrix_cutoff5.txt		Total CD4+ T cells	Javierre et al, Cell (2016) 10.1016/j.cell.2016.09.037	https://osf.io/u8tzp/
PCHiC	naCD4	PCHiC_peak_matrix_cutoff5.txt		Non-activated total CD4+ T cells	Javierre et al, Cell (2016) 10.1016/j.cell.2016.09.037	https://osf.io/u8tzp/
PCHiC	aCD4	PCHiC_peak_matrix_cutoff5.txt		Activated total CD4+ T cells	Javierre et al, Cell (2016) 10.1016/j.cell.2016.09.037	https://osf.io/u8tzp/
PCHiC	nCD8	PCHiC_peak_matrix_cutoff5.txt		Naive CD8+ T cells	Javierre et al, Cell (2016) 10.1016/j.cell.2016.09.037	https://osf.io/u8tzp/
PCHiC	tCD8	PCHiC_peak_matrix_cutoff5.txt		Total CD8+ T cells	Javierre et al, Cell (2016) 10.1016/j.cell.2016.09.037	https://osf.io/u8tzp/
PCHiC	GM12878	GSE81503_GM12878_PCHiC_merge_final_washU_text.txt		GM12878 lymphoblastoid cells	Cairns et al, Genome Biology (2016) 10.1186/s13059-016-0992-2	https://www.ncbi.nlm.nih.gov/geo/query/acc.cgi?acc=GSE81503
PCHiC	KP	GSE84660_CHiC_contacts_b2b.bed.gz and GSE84660_CHiC_contacts_b2g.bed.gz		Foreskin epidermal keratinocyte progenitors	Rubin et al, Nature Genetics (2017) 10.1038/ng.3935	https://www.ncbi.nlm.nih.gov/geo/query/acc.cgi?acc=GSE84660
PCHiC	DK	GSE84660_CHiC_contacts_b2b.bed.gz and GSE84660_CHiC_contacts_b2g.bed.gz		Foreskin epidermal differentiated keratinocytes (day 6)	Rubin et al, Nature Genetics (2017) 10.1038/ng.3935	https://www.ncbi.nlm.nih.gov/geo/query/acc.cgi?acc=GSE84660
Enhancer	ADRL.GLND.FET	Enhancers_ADRL.GLND.FET.bed		ChromHMM EnhG1, EnhG2, EnhA1, EnhA2 states	Roadmap Epigenomics Consortium, Nature (2015) 10.1038/nature14248	https://egg2.wustl.edu/roadmap/web_portal/chr_state_learning.html#core_15state
Enhancer	BLD.CD14.MONO	Enhancers_BLD.CD14.MONO.bed		ChromHMM EnhG1, EnhG2, EnhA1, EnhA2 states	Roadmap Epigenomics Consortium, Nature (2015) 10.1038/nature14248	https://egg2.wustl.edu/roadmap/web_portal/chr_state_learning.html#core_15state
Enhancer	BLD.CD14.PC	Enhancers_BLD.CD14.PC.bed		ChromHMM EnhG1, EnhG2, EnhA1, EnhA2 states	Roadmap Epigenomics Consortium, Nature (2015) 10.1038/nature14248	https://egg2.wustl.edu/roadmap/web_portal/chr_state_learning.html#core_15state
Enhancer	BLD.CD19.PPC	Enhancers_BLD.CD19.PPC.bed		ChromHMM EnhG1, EnhG2, EnhA1, EnhA2 states	Roadmap Epigenomics Consortium, Nature (2015) 10.1038/nature14248	https://egg2.wustl.edu/roadmap/web_portal/chr_state_learning.html#core_15state
Enhancer	BLD.CD3.PPC	Enhancers_BLD.CD3.PPC.bed		ChromHMM EnhG1, EnhG2, EnhA1, EnhA2 states	Roadmap Epigenomics Consortium, Nature (2015) 10.1038/nature14248	https://egg2.wustl.edu/roadmap/web_portal/chr_state_learning.html#core_15state
Enhancer	BLD.CD4.CD25.CD127M.TREGPC	Enhancers_BLD.CD4.CD25.CD127M.TREGPC.bed		ChromHMM EnhG1, EnhG2, EnhA1, EnhA2 states	Roadmap Epigenomics Consortium, Nature (2015) 10.1038/nature14248	https://egg2.wustl.edu/roadmap/web_portal/chr_state_learning.html#core_15state
Enhancer	BLD.CD4.CD25I.CD127.TMEMPC	Enhancers_BLD.CD4.CD25I.CD127.TMEMPC.bed		ChromHMM EnhG1, EnhG2, EnhA1, EnhA2 states	Roadmap Epigenomics Consortium, Nature (2015) 10.1038/nature14248	https://egg2.wustl.edu/roadmap/web_portal/chr_state_learning.html#core_15state
Enhancer	BLD.CD4.CD25M.CD45RA.NPC	Enhancers_BLD.CD4.CD25M.CD45RA.NPC.bed		ChromHMM EnhG1, EnhG2, EnhA1, EnhA2 states	Roadmap Epigenomics Consortium, Nature (2015) 10.1038/nature14248	https://egg2.wustl.edu/roadmap/web_portal/chr_state_learning.html#core_15state
Enhancer	BLD.CD4.CD25M.CD45RO.MPC	Enhancers_BLD.CD4.CD25M.CD45RO.MPC.bed		ChromHMM EnhG1, EnhG2, EnhA1, EnhA2 states	Roadmap Epigenomics Consortium, Nature (2015) 10.1038/nature14248	https://egg2.wustl.edu/roadmap/web_portal/chr_state_learning.html#core_15state
Enhancer	BLD.CD4.CD25M.IL17M.PL.TPC	Enhancers_BLD.CD4.CD25M.IL17M.PL.TPC.bed		ChromHMM EnhG1, EnhG2, EnhA1, EnhA2 states	Roadmap Epigenomics Consortium, Nature (2015) 10.1038/nature14248	https://egg2.wustl.edu/roadmap/web_portal/chr_state_learning.html#core_15state
Enhancer	BLD.CD4.CD25M.IL17P.PL.TPC	Enhancers_BLD.CD4.CD25M.IL17P.PL.TPC.bed		ChromHMM EnhG1, EnhG2, EnhA1, EnhA2 states	Roadmap Epigenomics Consortium, Nature (2015) 10.1038/nature14248	https://egg2.wustl.edu/roadmap/web_portal/chr_state_learning.html#core_15state
Enhancer	BLD.CD4.CD25M.TPC	Enhancers_BLD.CD4.CD25M.TPC.bed		ChromHMM EnhG1, EnhG2, EnhA1, EnhA2 states	Roadmap Epigenomics Consortium, Nature (2015) 10.1038/nature14248	https://egg2.wustl.edu/roadmap/web_portal/chr_state_learning.html#core_15state
Enhancer	BLD.CD4.MPC	Enhancers_BLD.CD4.MPC.bed		ChromHMM EnhG1, EnhG2, EnhA1, EnhA2 states	Roadmap Epigenomics Consortium, Nature (2015) 10.1038/nature14248	https://egg2.wustl.edu/roadmap/web_portal/chr_state_learning.html#core_15state
Enhancer	BLD.CD4.NPC	Enhancers_BLD.CD4.NPC.bed		ChromHMM EnhG1, EnhG2, EnhA1, EnhA2 states	Roadmap Epigenomics Consortium, Nature (2015) 10.1038/nature14248	https://egg2.wustl.edu/roadmap/web_portal/chr_state_learning.html#core_15state
Enhancer	BLD.CD56.PC	Enhancers_BLD.CD56.PC.bed		ChromHMM EnhG1, EnhG2, EnhA1, EnhA2 states	Roadmap Epigenomics Consortium, Nature (2015) 10.1038/nature14248	https://egg2.wustl.edu/roadmap/web_portal/chr_state_learning.html#core_15state
Enhancer	BLD.CD8.MPC	Enhancers_BLD.CD8.MPC.bed		ChromHMM EnhG1, EnhG2, EnhA1, EnhA2 states	Roadmap Epigenomics Consortium, Nature (2015) 10.1038/nature14248	https://egg2.wustl.edu/roadmap/web_portal/chr_state_learning.html#core_15state
Enhancer	BLD.CD8.NPC	Enhancers_BLD.CD8.NPC.bed		ChromHMM EnhG1, EnhG2, EnhA1, EnhA2 states	Roadmap Epigenomics Consortium, Nature (2015) 10.1038/nature14248	https://egg2.wustl.edu/roadmap/web_portal/chr_state_learning.html#core_15state
Enhancer	BLD.DND41.CNCR	Enhancers_BLD.DND41.CNCR.bed		ChromHMM EnhG1, EnhG2, EnhA1, EnhA2 states	Roadmap Epigenomics Consortium, Nature (2015) 10.1038/nature14248	https://egg2.wustl.edu/roadmap/web_portal/chr_state_learning.html#core_15state
Enhancer	BLD.GM12878	Enhancers_BLD.GM12878.bed		ChromHMM EnhG1, EnhG2, EnhA1, EnhA2 states	Roadmap Epigenomics Consortium, Nature (2015) 10.1038/nature14248	https://egg2.wustl.edu/roadmap/web_portal/chr_state_learning.html#core_15state
Enhancer	BLD.K562.CNCR	Enhancers_BLD.K562.CNCR.bed		ChromHMM EnhG1, EnhG2, EnhA1, EnhA2 states	Roadmap Epigenomics Consortium, Nature (2015) 10.1038/nature14248	https://egg2.wustl.edu/roadmap/web_portal/chr_state_learning.html#core_15state
Enhancer	BLD.MOB.CD34.PC.F	Enhancers_BLD.MOB.CD34.PC.F.bed		ChromHMM EnhG1, EnhG2, EnhA1, EnhA2 states	Roadmap Epigenomics Consortium, Nature (2015) 10.1038/nature14248	https://egg2.wustl.edu/roadmap/web_portal/chr_state_learning.html#core_15state
Enhancer	BLD.PER.MONUC.PC	Enhancers_BLD.PER.MONUC.PC.bed		ChromHMM EnhG1, EnhG2, EnhA1, EnhA2 states	Roadmap Epigenomics Consortium, Nature (2015) 10.1038/nature14248	https://egg2.wustl.edu/roadmap/web_portal/chr_state_learning.html#core_15state
Enhancer	BONE.OSTEO	Enhancers_BONE.OSTEO.bed		ChromHMM EnhG1, EnhG2, EnhA1, EnhA2 states	Roadmap Epigenomics Consortium, Nature (2015) 10.1038/nature14248	https://egg2.wustl.edu/roadmap/web_portal/chr_state_learning.html#core_15state
Enhancer	BRN.ANG.GYR	Enhancers_BRN.ANG.GYR.bed		ChromHMM EnhG1, EnhG2, EnhA1, EnhA2 states	Roadmap Epigenomics Consortium, Nature (2015) 10.1038/nature14248	https://egg2.wustl.edu/roadmap/web_portal/chr_state_learning.html#core_15state
Enhancer	BRN.ANT.CAUD	Enhancers_BRN.ANT.CAUD.bed		ChromHMM EnhG1, EnhG2, EnhA1, EnhA2 states	Roadmap Epigenomics Consortium, Nature (2015) 10.1038/nature14248	https://egg2.wustl.edu/roadmap/web_portal/chr_state_learning.html#core_15state
Enhancer	BRN.CING.GYR	Enhancers_BRN.CING.GYR.bed		ChromHMM EnhG1, EnhG2, EnhA1, EnhA2 states	Roadmap Epigenomics Consortium, Nature (2015) 10.1038/nature14248	https://egg2.wustl.edu/roadmap/web_portal/chr_state_learning.html#core_15state
Enhancer	BRN.DL.PRFRNTL.CRTX	Enhancers_BRN.DL.PRFRNTL.CRTX.bed		ChromHMM EnhG1, EnhG2, EnhA1, EnhA2 states	Roadmap Epigenomics Consortium, Nature (2015) 10.1038/nature14248	https://egg2.wustl.edu/roadmap/web_portal/chr_state_learning.html#core_15state
Enhancer	BRN.FET.F	Enhancers_BRN.FET.F.bed		ChromHMM EnhG1, EnhG2, EnhA1, EnhA2 states	Roadmap Epigenomics Consortium, Nature (2015) 10.1038/nature14248	https://egg2.wustl.edu/roadmap/web_portal/chr_state_learning.html#core_15state
Enhancer	BRN.FET.M	Enhancers_BRN.FET.M.bed		ChromHMM EnhG1, EnhG2, EnhA1, EnhA2 states	Roadmap Epigenomics Consortium, Nature (2015) 10.1038/nature14248	https://egg2.wustl.edu/roadmap/web_portal/chr_state_learning.html#core_15state
Enhancer	BRN.HIPP.MID	Enhancers_BRN.HIPP.MID.bed		ChromHMM EnhG1, EnhG2, EnhA1, EnhA2 states	Roadmap Epigenomics Consortium, Nature (2015) 10.1038/nature14248	https://egg2.wustl.edu/roadmap/web_portal/chr_state_learning.html#core_15state
Enhancer	BRN.INF.TMP	Enhancers_BRN.INF.TMP.bed		ChromHMM EnhG1, EnhG2, EnhA1, EnhA2 states	Roadmap Epigenomics Consortium, Nature (2015) 10.1038/nature14248	https://egg2.wustl.edu/roadmap/web_portal/chr_state_learning.html#core_15state
Enhancer	BRN.NHA	Enhancers_BRN.NHA.bed		ChromHMM EnhG1, EnhG2, EnhA1, EnhA2 states	Roadmap Epigenomics Consortium, Nature (2015) 10.1038/nature14248	https://egg2.wustl.edu/roadmap/web_portal/chr_state_learning.html#core_15state
Enhancer	BRN.SUB.NIG	Enhancers_BRN.SUB.NIG.bed		ChromHMM EnhG1, EnhG2, EnhA1, EnhA2 states	Roadmap Epigenomics Consortium, Nature (2015) 10.1038/nature14248	https://egg2.wustl.edu/roadmap/web_portal/chr_state_learning.html#core_15state
Enhancer	BRST.HMEC	Enhancers_BRST.HMEC.bed		ChromHMM EnhG1, EnhG2, EnhA1, EnhA2 states	Roadmap Epigenomics Consortium, Nature (2015) 10.1038/nature14248	https://egg2.wustl.edu/roadmap/web_portal/chr_state_learning.html#core_15state
Enhancer*	cNCC	cNCC_Enhancers.bed		H3K27ac cranial neural crest cells (iPS/ESC-derived)	Prescott et al, Cell (2015) ﻿10.1016/j.cell.2015.08.036	Table S2 (top 5000 active enhancers, hg19)
Enhancer	CRVX.HELAS3.CNCR	Enhancers_CRVX.HELAS3.CNCR.bed		ChromHMM EnhG1, EnhG2, EnhA1, EnhA2 states	Roadmap Epigenomics Consortium, Nature (2015) 10.1038/nature14248	https://egg2.wustl.edu/roadmap/web_portal/chr_state_learning.html#core_15state
Enhancer	ESC.H1	Enhancers_ESC.H1.bed		ChromHMM EnhG1, EnhG2, EnhA1, EnhA2 states	Roadmap Epigenomics Consortium, Nature (2015) 10.1038/nature14248	https://egg2.wustl.edu/roadmap/web_portal/chr_state_learning.html#core_15state
Enhancer	ESC.H9	Enhancers_ESC.H9.bed		ChromHMM EnhG1, EnhG2, EnhA1, EnhA2 states	Roadmap Epigenomics Consortium, Nature (2015) 10.1038/nature14248	https://egg2.wustl.edu/roadmap/web_portal/chr_state_learning.html#core_15state
Enhancer	ESC.HUES48	Enhancers_ESC.HUES48.bed		ChromHMM EnhG1, EnhG2, EnhA1, EnhA2 states	Roadmap Epigenomics Consortium, Nature (2015) 10.1038/nature14248	https://egg2.wustl.edu/roadmap/web_portal/chr_state_learning.html#core_15state
Enhancer	ESC.HUES64	Enhancers_ESC.HUES64.bed		ChromHMM EnhG1, EnhG2, EnhA1, EnhA2 states	Roadmap Epigenomics Consortium, Nature (2015) 10.1038/nature14248	https://egg2.wustl.edu/roadmap/web_portal/chr_state_learning.html#core_15state
Enhancer	ESC.HUES6	Enhancers_ESC.HUES6.bed		ChromHMM EnhG1, EnhG2, EnhA1, EnhA2 states	Roadmap Epigenomics Consortium, Nature (2015) 10.1038/nature14248	https://egg2.wustl.edu/roadmap/web_portal/chr_state_learning.html#core_15state
Enhancer	ESDR.CD184.ENDO	Enhancers_ESDR.CD184.ENDO.bed		ChromHMM EnhG1, EnhG2, EnhA1, EnhA2 states	Roadmap Epigenomics Consortium, Nature (2015) 10.1038/nature14248	https://egg2.wustl.edu/roadmap/web_portal/chr_state_learning.html#core_15state
Enhancer	ESDR.CD56.ECTO	Enhancers_ESDR.CD56.ECTO.bed		ChromHMM EnhG1, EnhG2, EnhA1, EnhA2 states	Roadmap Epigenomics Consortium, Nature (2015) 10.1038/nature14248	https://egg2.wustl.edu/roadmap/web_portal/chr_state_learning.html#core_15state
Enhancer	ESDR.CD56.MESO	Enhancers_ESDR.CD56.MESO.bed		ChromHMM EnhG1, EnhG2, EnhA1, EnhA2 states	Roadmap Epigenomics Consortium, Nature (2015) 10.1038/nature14248	https://egg2.wustl.edu/roadmap/web_portal/chr_state_learning.html#core_15state
Enhancer	ESDR.H1.BMP4.MESO	Enhancers_ESDR.H1.BMP4.MESO.bed		ChromHMM EnhG1, EnhG2, EnhA1, EnhA2 states	Roadmap Epigenomics Consortium, Nature (2015) 10.1038/nature14248	https://egg2.wustl.edu/roadmap/web_portal/chr_state_learning.html#core_15state
Enhancer	ESDR.H1.BMP4.TROP	Enhancers_ESDR.H1.BMP4.TROP.bed		ChromHMM EnhG1, EnhG2, EnhA1, EnhA2 states	Roadmap Epigenomics Consortium, Nature (2015) 10.1038/nature14248	https://egg2.wustl.edu/roadmap/web_portal/chr_state_learning.html#core_15state
Enhancer	ESDR.H1.MSC	Enhancers_ESDR.H1.MSC.bed		ChromHMM EnhG1, EnhG2, EnhA1, EnhA2 states	Roadmap Epigenomics Consortium, Nature (2015) 10.1038/nature14248	https://egg2.wustl.edu/roadmap/web_portal/chr_state_learning.html#core_15state
Enhancer	ESDR.H1.NEUR.PROG	Enhancers_ESDR.H1.NEUR.PROG.bed		ChromHMM EnhG1, EnhG2, EnhA1, EnhA2 states	Roadmap Epigenomics Consortium, Nature (2015) 10.1038/nature14248	https://egg2.wustl.edu/roadmap/web_portal/chr_state_learning.html#core_15state
Enhancer	FAT.ADIP.NUC	Enhancers_FAT.ADIP.NUC.bed		ChromHMM EnhG1, EnhG2, EnhA1, EnhA2 states	Roadmap Epigenomics Consortium, Nature (2015) 10.1038/nature14248	https://egg2.wustl.edu/roadmap/web_portal/chr_state_learning.html#core_15state
Enhancer	GI.CLN.MUC	Enhancers_GI.CLN.MUC.bed		ChromHMM EnhG1, EnhG2, EnhA1, EnhA2 states	Roadmap Epigenomics Consortium, Nature (2015) 10.1038/nature14248	https://egg2.wustl.edu/roadmap/web_portal/chr_state_learning.html#core_15state
Enhancer	GI.CLN.SIG	Enhancers_GI.CLN.SIG.bed		ChromHMM EnhG1, EnhG2, EnhA1, EnhA2 states	Roadmap Epigenomics Consortium, Nature (2015) 10.1038/nature14248	https://egg2.wustl.edu/roadmap/web_portal/chr_state_learning.html#core_15state
Enhancer	GI.CLN.SM.MUS	Enhancers_GI.CLN.SM.MUS.bed		ChromHMM EnhG1, EnhG2, EnhA1, EnhA2 states	Roadmap Epigenomics Consortium, Nature (2015) 10.1038/nature14248	https://egg2.wustl.edu/roadmap/web_portal/chr_state_learning.html#core_15state
Enhancer	GI.DUO.SM.MUS	Enhancers_GI.DUO.SM.MUS.bed		ChromHMM EnhG1, EnhG2, EnhA1, EnhA2 states	Roadmap Epigenomics Consortium, Nature (2015) 10.1038/nature14248	https://egg2.wustl.edu/roadmap/web_portal/chr_state_learning.html#core_15state
Enhancer	GI.ESO	Enhancers_GI.ESO.bed		ChromHMM EnhG1, EnhG2, EnhA1, EnhA2 states	Roadmap Epigenomics Consortium, Nature (2015) 10.1038/nature14248	https://egg2.wustl.edu/roadmap/web_portal/chr_state_learning.html#core_15state
Enhancer	GI.L.INT.FET	Enhancers_GI.L.INT.FET.bed		ChromHMM EnhG1, EnhG2, EnhA1, EnhA2 states	Roadmap Epigenomics Consortium, Nature (2015) 10.1038/nature14248	https://egg2.wustl.edu/roadmap/web_portal/chr_state_learning.html#core_15state
Enhancer	GI.RECT.MUC.29	Enhancers_GI.RECT.MUC.29.bed		ChromHMM EnhG1, EnhG2, EnhA1, EnhA2 states	Roadmap Epigenomics Consortium, Nature (2015) 10.1038/nature14248	https://egg2.wustl.edu/roadmap/web_portal/chr_state_learning.html#core_15state
Enhancer	GI.RECT.MUC.31	Enhancers_GI.RECT.MUC.31.bed		ChromHMM EnhG1, EnhG2, EnhA1, EnhA2 states	Roadmap Epigenomics Consortium, Nature (2015) 10.1038/nature14248	https://egg2.wustl.edu/roadmap/web_portal/chr_state_learning.html#core_15state
Enhancer	GI.RECT.SM.MUS	Enhancers_GI.RECT.SM.MUS.bed		ChromHMM EnhG1, EnhG2, EnhA1, EnhA2 states	Roadmap Epigenomics Consortium, Nature (2015) 10.1038/nature14248	https://egg2.wustl.edu/roadmap/web_portal/chr_state_learning.html#core_15state
Enhancer	GI.S.INT	Enhancers_GI.S.INT.bed		ChromHMM EnhG1, EnhG2, EnhA1, EnhA2 states	Roadmap Epigenomics Consortium, Nature (2015) 10.1038/nature14248	https://egg2.wustl.edu/roadmap/web_portal/chr_state_learning.html#core_15state
Enhancer	GI.S.INT.FET	Enhancers_GI.S.INT.FET.bed		ChromHMM EnhG1, EnhG2, EnhA1, EnhA2 states	Roadmap Epigenomics Consortium, Nature (2015) 10.1038/nature14248	https://egg2.wustl.edu/roadmap/web_portal/chr_state_learning.html#core_15state
Enhancer	GI.STMC.FET	Enhancers_GI.STMC.FET.bed		ChromHMM EnhG1, EnhG2, EnhA1, EnhA2 states	Roadmap Epigenomics Consortium, Nature (2015) 10.1038/nature14248	https://egg2.wustl.edu/roadmap/web_portal/chr_state_learning.html#core_15state
Enhancer	GI.STMC.GAST	Enhancers_GI.STMC.GAST.bed		ChromHMM EnhG1, EnhG2, EnhA1, EnhA2 states	Roadmap Epigenomics Consortium, Nature (2015) 10.1038/nature14248	https://egg2.wustl.edu/roadmap/web_portal/chr_state_learning.html#core_15state
Enhancer	GI.STMC.MUS	Enhancers_GI.STMC.MUS.bed		ChromHMM EnhG1, EnhG2, EnhA1, EnhA2 states	Roadmap Epigenomics Consortium, Nature (2015) 10.1038/nature14248	https://egg2.wustl.edu/roadmap/web_portal/chr_state_learning.html#core_15state
Enhancer	HRT.ATR.R	Enhancers_HRT.ATR.R.bed		ChromHMM EnhG1, EnhG2, EnhA1, EnhA2 states	Roadmap Epigenomics Consortium, Nature (2015) 10.1038/nature14248	https://egg2.wustl.edu/roadmap/web_portal/chr_state_learning.html#core_15state
Enhancer	HRT.VENT.L	Enhancers_HRT.VENT.L.bed		ChromHMM EnhG1, EnhG2, EnhA1, EnhA2 states	Roadmap Epigenomics Consortium, Nature (2015) 10.1038/nature14248	https://egg2.wustl.edu/roadmap/web_portal/chr_state_learning.html#core_15state
Enhancer	HRT.VNT.R	Enhancers_HRT.VNT.R.bed		ChromHMM EnhG1, EnhG2, EnhA1, EnhA2 states	Roadmap Epigenomics Consortium, Nature (2015) 10.1038/nature14248	https://egg2.wustl.edu/roadmap/web_portal/chr_state_learning.html#core_15state
Enhancer	IPSC.18	Enhancers_IPSC.18.bed		ChromHMM EnhG1, EnhG2, EnhA1, EnhA2 states	Roadmap Epigenomics Consortium, Nature (2015) 10.1038/nature14248	https://egg2.wustl.edu/roadmap/web_portal/chr_state_learning.html#core_15state
Enhancer	IPSC.20B	Enhancers_IPSC.20B.bed		ChromHMM EnhG1, EnhG2, EnhA1, EnhA2 states	Roadmap Epigenomics Consortium, Nature (2015) 10.1038/nature14248	https://egg2.wustl.edu/roadmap/web_portal/chr_state_learning.html#core_15state
Enhancer	IPSC.DF.19.11	Enhancers_IPSC.DF.19.11.bed		ChromHMM EnhG1, EnhG2, EnhA1, EnhA2 states	Roadmap Epigenomics Consortium, Nature (2015) 10.1038/nature14248	https://egg2.wustl.edu/roadmap/web_portal/chr_state_learning.html#core_15state
Enhancer	IPSC.DF.6.9	Enhancers_IPSC.DF.6.9.bed		ChromHMM EnhG1, EnhG2, EnhA1, EnhA2 states	Roadmap Epigenomics Consortium, Nature (2015) 10.1038/nature14248	https://egg2.wustl.edu/roadmap/web_portal/chr_state_learning.html#core_15state
Enhancer*	Limb_E41	Limb_E41_H3K27ac_merged.bed		H3K27ac ChIP-seq	Cotney et al, Cell (2013) ﻿10.1016/j.cell.2013.05.056	https://www.ncbi.nlm.nih.gov/geo/query/acc.cgi?acc=GSE42413
Enhancer	LIV.ADLT	Enhancers_LIV.ADLT.bed		ChromHMM EnhG1, EnhG2, EnhA1, EnhA2 states	Roadmap Epigenomics Consortium, Nature (2015) 10.1038/nature14248	https://egg2.wustl.edu/roadmap/web_portal/chr_state_learning.html#core_15state
Enhancer	LIV.HEPG2.CNCR	Enhancers_LIV.HEPG2.CNCR.bed		ChromHMM EnhG1, EnhG2, EnhA1, EnhA2 states	Roadmap Epigenomics Consortium, Nature (2015) 10.1038/nature14248	https://egg2.wustl.edu/roadmap/web_portal/chr_state_learning.html#core_15state
Enhancer	LNG.A549.ETOH002.CNCR	Enhancers_LNG.A549.ETOH002.CNCR.bed		ChromHMM EnhG1, EnhG2, EnhA1, EnhA2 states	Roadmap Epigenomics Consortium, Nature (2015) 10.1038/nature14248	https://egg2.wustl.edu/roadmap/web_portal/chr_state_learning.html#core_15state
Enhancer	LNG	Enhancers_LNG.bed		ChromHMM EnhG1, EnhG2, EnhA1, EnhA2 states	Roadmap Epigenomics Consortium, Nature (2015) 10.1038/nature14248	https://egg2.wustl.edu/roadmap/web_portal/chr_state_learning.html#core_15state
Enhancer	LNG.IMR90	Enhancers_LNG.IMR90.bed		ChromHMM EnhG1, EnhG2, EnhA1, EnhA2 states	Roadmap Epigenomics Consortium, Nature (2015) 10.1038/nature14248	https://egg2.wustl.edu/roadmap/web_portal/chr_state_learning.html#core_15state
Enhancer	LNG.NHLF	Enhancers_LNG.NHLF.bed		ChromHMM EnhG1, EnhG2, EnhA1, EnhA2 states	Roadmap Epigenomics Consortium, Nature (2015) 10.1038/nature14248	https://egg2.wustl.edu/roadmap/web_portal/chr_state_learning.html#core_15state
Enhancer	MUS.HSMM	Enhancers_MUS.HSMM.bed		ChromHMM EnhG1, EnhG2, EnhA1, EnhA2 states	Roadmap Epigenomics Consortium, Nature (2015) 10.1038/nature14248	https://egg2.wustl.edu/roadmap/web_portal/chr_state_learning.html#core_15state
Enhancer	MUS.HSMMT	Enhancers_MUS.HSMMT.bed		ChromHMM EnhG1, EnhG2, EnhA1, EnhA2 states	Roadmap Epigenomics Consortium, Nature (2015) 10.1038/nature14248	https://egg2.wustl.edu/roadmap/web_portal/chr_state_learning.html#core_15state
Enhancer	MUS.LEG.FET	Enhancers_MUS.LEG.FET.bed		ChromHMM EnhG1, EnhG2, EnhA1, EnhA2 states	Roadmap Epigenomics Consortium, Nature (2015) 10.1038/nature14248	https://egg2.wustl.edu/roadmap/web_portal/chr_state_learning.html#core_15state
Enhancer	MUS.PSOAS	Enhancers_MUS.PSOAS.bed		ChromHMM EnhG1, EnhG2, EnhA1, EnhA2 states	Roadmap Epigenomics Consortium, Nature (2015) 10.1038/nature14248	https://egg2.wustl.edu/roadmap/web_portal/chr_state_learning.html#core_15state
Enhancer	MUS.SKLT.F	Enhancers_MUS.SKLT.F.bed		ChromHMM EnhG1, EnhG2, EnhA1, EnhA2 states	Roadmap Epigenomics Consortium, Nature (2015) 10.1038/nature14248	https://egg2.wustl.edu/roadmap/web_portal/chr_state_learning.html#core_15state
Enhancer	MUS.TRNK.FET	Enhancers_MUS.TRNK.FET.bed		ChromHMM EnhG1, EnhG2, EnhA1, EnhA2 states	Roadmap Epigenomics Consortium, Nature (2015) 10.1038/nature14248	https://egg2.wustl.edu/roadmap/web_portal/chr_state_learning.html#core_15state
Enhancer	OVRY	Enhancers_OVRY.bed		ChromHMM EnhG1, EnhG2, EnhA1, EnhA2 states	Roadmap Epigenomics Consortium, Nature (2015) 10.1038/nature14248	https://egg2.wustl.edu/roadmap/web_portal/chr_state_learning.html#core_15state
Enhancer*	Palate_CS13	Enhancers_Palate_CS13.bed		ChromHMM	Wilderman et al, Cell Reports (2018) ﻿10.1016/j.celrep.2018.03.129	https://www.ncbi.nlm.nih.gov/geo/query/acc.cgi?acc=GSE97752
Enhancer*	Palate_CS14	Enhancers_Palate_CS14.bed		ChromHMM	Wilderman et al, Cell Reports (2018) ﻿10.1016/j.celrep.2018.03.129	https://www.ncbi.nlm.nih.gov/geo/query/acc.cgi?acc=GSE97752
Enhancer*	Palate_CS15	Enhancers_Palate_CS15.bed		ChromHMM	Wilderman et al, Cell Reports (2018) ﻿10.1016/j.celrep.2018.03.129	https://www.ncbi.nlm.nih.gov/geo/query/acc.cgi?acc=GSE97752
Enhancer*	Palate_CS17	Enhancers_Palate_CS17.bed		ChromHMM	Wilderman et al, Cell Reports (2018) ﻿10.1016/j.celrep.2018.03.129	https://www.ncbi.nlm.nih.gov/geo/query/acc.cgi?acc=GSE97752
Enhancer*	Palate_e11.5	palate_enhancers_hg19		p300 ChIP-seq (liftover mm9>hg19)	﻿Attanasio et al, Science (2013) 10.1126/science.1241006	Table S2
Enhancer	PANC	Enhancers_PANC.bed		ChromHMM EnhG1, EnhG2, EnhA1, EnhA2 states	Roadmap Epigenomics Consortium, Nature (2015) 10.1038/nature14248	https://egg2.wustl.edu/roadmap/web_portal/chr_state_learning.html#core_15state
Enhancer	PANC.ISLT	Enhancers_PANC.ISLT.bed		ChromHMM EnhG1, EnhG2, EnhA1, EnhA2 states	Roadmap Epigenomics Consortium, Nature (2015) 10.1038/nature14248	https://egg2.wustl.edu/roadmap/web_portal/chr_state_learning.html#core_15state
Enhancer	PLCNT.AMN	Enhancers_PLCNT.AMN.bed		ChromHMM EnhG1, EnhG2, EnhA1, EnhA2 states	Roadmap Epigenomics Consortium, Nature (2015) 10.1038/nature14248	https://egg2.wustl.edu/roadmap/web_portal/chr_state_learning.html#core_15state
Enhancer	PLCNT.FET	Enhancers_PLCNT.FET.bed		ChromHMM EnhG1, EnhG2, EnhA1, EnhA2 states	Roadmap Epigenomics Consortium, Nature (2015) 10.1038/nature14248	https://egg2.wustl.edu/roadmap/web_portal/chr_state_learning.html#core_15state
Enhancer	SKIN.NHDFAD	Enhancers_SKIN.NHDFAD.bed		ChromHMM EnhG1, EnhG2, EnhA1, EnhA2 states	Roadmap Epigenomics Consortium, Nature (2015) 10.1038/nature14248	https://egg2.wustl.edu/roadmap/web_portal/chr_state_learning.html#core_15state
Enhancer	SKIN.NHEK	Enhancers_SKIN.NHEK.bed		ChromHMM EnhG1, EnhG2, EnhA1, EnhA2 states	Roadmap Epigenomics Consortium, Nature (2015) 10.1038/nature14248	https://egg2.wustl.edu/roadmap/web_portal/chr_state_learning.html#core_15state
Enhancer	SKIN.PEN.FRSK.FIB.01	Enhancers_SKIN.PEN.FRSK.FIB.01.bed		ChromHMM EnhG1, EnhG2, EnhA1, EnhA2 states	Roadmap Epigenomics Consortium, Nature (2015) 10.1038/nature14248	https://egg2.wustl.edu/roadmap/web_portal/chr_state_learning.html#core_15state
Enhancer	SKIN.PEN.FRSK.FIB.02	Enhancers_SKIN.PEN.FRSK.FIB.02.bed		ChromHMM EnhG1, EnhG2, EnhA1, EnhA2 states	Roadmap Epigenomics Consortium, Nature (2015) 10.1038/nature14248	https://egg2.wustl.edu/roadmap/web_portal/chr_state_learning.html#core_15state
Enhancer	SKIN.PEN.FRSK.KER.03	Enhancers_SKIN.PEN.FRSK.KER.03.bed		ChromHMM EnhG1, EnhG2, EnhA1, EnhA2 states	Roadmap Epigenomics Consortium, Nature (2015) 10.1038/nature14248	https://egg2.wustl.edu/roadmap/web_portal/chr_state_learning.html#core_15state
Enhancer	SKIN.PEN.FRSK.MEL.01	Enhancers_SKIN.PEN.FRSK.MEL.01.bed		ChromHMM EnhG1, EnhG2, EnhA1, EnhA2 states	Roadmap Epigenomics Consortium, Nature (2015) 10.1038/nature14248	https://egg2.wustl.edu/roadmap/web_portal/chr_state_learning.html#core_15state
Enhancer	SKIN.PEN.FRSK.MEL.03	Enhancers_SKIN.PEN.FRSK.MEL.03.bed		ChromHMM EnhG1, EnhG2, EnhA1, EnhA2 states	Roadmap Epigenomics Consortium, Nature (2015) 10.1038/nature14248	https://egg2.wustl.edu/roadmap/web_portal/chr_state_learning.html#core_15state
Enhancer	SPLN	Enhancers_SPLN.bed		ChromHMM EnhG1, EnhG2, EnhA1, EnhA2 states	Roadmap Epigenomics Consortium, Nature (2015) 10.1038/nature14248	https://egg2.wustl.edu/roadmap/web_portal/chr_state_learning.html#core_15state
Enhancer	STRM.CHON.MRW.DR.MSC	Enhancers_STRM.CHON.MRW.DR.MSC.bed		ChromHMM EnhG1, EnhG2, EnhA1, EnhA2 states	Roadmap Epigenomics Consortium, Nature (2015) 10.1038/nature14248	https://egg2.wustl.edu/roadmap/web_portal/chr_state_learning.html#core_15state
Enhancer	STRM.MRW.MSC	Enhancers_STRM.MRW.MSC.bed		ChromHMM EnhG1, EnhG2, EnhA1, EnhA2 states	Roadmap Epigenomics Consortium, Nature (2015) 10.1038/nature14248	https://egg2.wustl.edu/roadmap/web_portal/chr_state_learning.html#core_15state
Enhancer	THYM	Enhancers_THYM.bed		ChromHMM EnhG1, EnhG2, EnhA1, EnhA2 states	Roadmap Epigenomics Consortium, Nature (2015) 10.1038/nature14248	https://egg2.wustl.edu/roadmap/web_portal/chr_state_learning.html#core_15state
Enhancer	THYM.FET	Enhancers_THYM.FET.bed		ChromHMM EnhG1, EnhG2, EnhA1, EnhA2 states	Roadmap Epigenomics Consortium, Nature (2015) 10.1038/nature14248	https://egg2.wustl.edu/roadmap/web_portal/chr_state_learning.html#core_15state
Enhancer	VAS.AOR	Enhancers_VAS.AOR.bed		ChromHMM EnhG1, EnhG2, EnhA1, EnhA2 states	Roadmap Epigenomics Consortium, Nature (2015) 10.1038/nature14248	https://egg2.wustl.edu/roadmap/web_portal/chr_state_learning.html#core_15state
Enhancer	VAS.HUVEC	Enhancers_VAS.HUVEC.bed		ChromHMM EnhG1, EnhG2, EnhA1, EnhA2 states	Roadmap Epigenomics Consortium, Nature (2015) 10.1038/nature14248	https://egg2.wustl.edu/roadmap/web_portal/chr_state_learning.html#core_15state
* = Only used for visualization

## Sheet: Table S3
ID	Reference ID	DGAP ID	HPO IDs	HPO Terms	Male	Female	Blood and blood-forming tissues	Connective tissue	Head or neck	Limbs	Metabolism/homeostasis	Prenatal development or birth	Abdomen	Breast	Cardiovascular system	Ear	Endocrine system	Eye	Genitourinary system	Immune system	Integument	Musculature	Nervous system	Behavior disorders	DD/ID	Epilepsy	Hypotonia	ASD or autistic features	Respiratory system	Skeletal system	Thoracic cavity	Voice	Growth abnormality	Neoplasm
P1	MP3957	NA	HP:0000280,HP:0000347,HP:0012471,HP:0000232,HP:0011471,HP:0007526,HP:0001250,HP:0001276,HP:0002062,HP:0100022,HP:0001249,HP:0010751,HP:0003125	Coarse facial features,Micrognathia,Full lips,Everted lower lip,Gastrostomy tube feeding in infancy,Hypopigmented skin patches on arms,Epilepsy,Muscle hypertonia,Morphological abnormality of the pyramidal tract,Abnormality of movement,Intellectual Disability,Chin dimple,Reduced factor VIII activity	M				5				1								1		4		1	1				1
P2	MP3729	NA	HP:0000256,HP:0001052,HP:0100704,HP:0000572,HP:0000486,HP:0002126,HP:0000490,HP:0000194,HP:0001250,HP:0001252,HP:0002500,HP:0001249	Macrocephaly,Nevus flammeus,Cortical visual impairment,Vision loss,Strabismus,Polymicrogyria,Deeply set eye,Open mouth,Seizures,Muscle hypotonia,Abnormality of the cerebral white matter,Intellectual Disability		F			3						1			3			1		4		1	1				1
P3	MP3399	UTR14	HP:0000280,HP:0000316,HP:0000572,HP:0000486,HP:0012471,HP:0008453,HP:0001387,HP:0001250,HP:0001249	Coarse facial features, Hypertelorism,Visual loss,Strabismus,Full lips,Congenital kyphoscoliosis,Joint stiffness,Epilepsy,Intellectual Disability	M				3									3					2		1	1				2
P4	MP3462	UTR2	HP:0011348,HP:0000639,HP:0006483,HP:0002019,HP:0001382,HP:0001252,HP:0001249,HP:0000717	Abnormality of the sixth cranial nerve,Nystagmus,Abnormal number of teeth,Constipation,Joint hypermobility,Muscle hypotonia,Intellectual Disability,Autism	M				1				1					1				1	3		1			1		1
P5	MP3760	UTR8	HP:0000405,HP:0009797,HP:0000347,HP:0000343,HP:0000175,HP:0000768,HP:0003764	Conductive hearing loss,Cholesteatoma,Micrognathia,Long philtrum,Cleft Palate,Pectus carinatum,Nevus	M				3							2					1									2				1
P6	MP3525	NA	HP:0006934,HP:0012471,HP:0001252,HP:0001249	Congenital nystagmus,Full lips,muscle hypotonia,Intellectual Disability	M				1									1				1	1		1
P7	MP3279	NA	HP:0000348,HP:0000486,HP:0000492,HP:0000463,HP:0002020,HP:0002123,HP:0012481,HP:0001249	high forehead,strabismus,Abnormality of the eyelid,upturned nose,Gastroesophageal reflux,Generalized myoclonic seizures,Cerebral venous angioma,Intellectual Disability		F			3				1		1			1					3		1	1
P8	MP3547	NA	HP:0000280,HP:0000283,HP:0000316,HP:0000486,HP:0000422,HP:0000303,HP:0000218,HP:0002608,HP:0002827,HP:0001382,HP:0001763,HP:0012443,HP:0001250,HP:0001252,HP:0001249,HP:0001903,HP:0006872	coarse facial features,broad face,hypertelorism,strabismus,Abnormality of the nasal bridge,prognathia,High palate,Celiac disease,Hip dislocation,joint hypermobility,Flat feet,Abnormality of the brain,seizures,muscle hypotonia,Intellectual Disability,anemia, Cerebral hypoplasia		F	1		6	2			1					2		1		1	4		1	1				3
P9	MP3761	NA	HP:0000929,HP:0000268,HP:0000316,HP:0000431,HP:0001250,HP:0001249,HP:0011016	abnormality of the skull,dolichocephaly,hypertelorism,broad nasal bridge,seizures,Intellectual Disability,Abnormality of urine glucose concentration		F			4		1							1	1				2		1	1				2
P10	MP3522	NA	HP:0000316,HP:0000377,HP:0000426,HP:0000455,HP:0001629,HP:0001508,HP:0001249,HP:0002360	Hypertelorism,Dysplastic ears,High nasal bridge,Broad nasal tip,Ventricular septum defect,Failure to thrive,Intellectual Disability,Sleep disturbance	M				3						1	1		1					2	1	1								1
P11	MP3738	NA	HP:0000316,HP:0000286,HP:0000506,HP:0000377,HP:0000369,HP:0002744,HP:0002558,HP:0001646,HP:0011968,HP:0001508,HP:0001539,HP:0100807,HP:0010511	Hypertelorism,Epicanthus,Telecanthus,Dysplastic ears,Low-set ears,Bilateral cleft lip and palate,Supernumerary nipple,Abnormality of the aortic valve,Feeding problems,Failure to thrive,Omphalocele,Long fingers,Long toes		F		1	4	2			2	1	1	2		1												2			1
P12	MP3658	NA	HP:0000687,HP:0000303,HP:0000322,HP:0011968,HP:0004386,HP:0001212,HP:0003552,HP:0001249,HP:0000717,HP:0003043	Widely spaced teeth,Prognathia,Short philtrum,Feeding problems,Gastrointestinal inflammation,Prominent fingertip pads,Muscle stiffness,Intellectual Disability,Autism,Abnormality of the shoulder	M				3	1			2							1	1	1	2		1			1		3
P13	MP3901	NA	HP:0000256,HP:0000322,HP:0011968,HP:0001741,HP:0011787,HP:0001513	Macrocephaly,Short philtrum,Feeding problems,Phimosis,Central Hyperthyroidism,Obesity	M				2				1				1		1											1			1
P14	MP3454	NA	HP:0011329,HP:0000572,HP:0000486,HP:0100704,HP:0000463,HP:0000193,HP:0010946,HP:0001382,HP:0000964,HP:0012443,HP:0001250,HP:0001249,HP:0000736	Abnormality of cranial sutures,Vision loss,Strabismus,Cortical visual impairment,Upturned nose,Cleft uvula,Dilatation of the renal pelvis,Joint hypermobility,Eczema,Abnormality of the brain,Seizures,Intellectual Disability, Short attention span	M				3									3	1	1	1		4	1	1	1				2
P15	MP3239	NA	HP:0000252,HP:0002558,HP:0001508,HP:0030084,HP:0001385,HP:0004322,HP:0100738	Microcephaly, Supernumerary nipple, Failure to thrive, Clinodactyly, Hip dysplasia, Small stature, Abnormal eating behavior		F			1	1				1									2	1						3			2
P16	MP3742	NA	HP:0000377,HP:0009748,HP:0000069,HP:0000988,HP:0000998,HP:0001249	Dysplastic ears, Prominent ear lobules, Abnormality of the ureter, Skin rash, Hypertrichose, Intellectual Disability		F										2			1	1	1		1		1
P17	MP3192	NA	HP:0000486,HP:0000286,HP:0001249,HP:0002360,HP:0000964	Strabismus,Epicantus,Intellectual Disability,Sleep Disturbance,Eczema		F			1									1		1	1		2	1	1
P18	MP3587	NA	HP:0000256,HP:0000316,HP:0000486,HP:0045025,HP:0000377,HP:0000455,HP:0000322,HP:0000771,HP:0002572,HP:0000054,HP:0001763,HP:0008441,HP:0000957,HP:0001249,HP:0002360,HP:0000729,HP:0001513,HP:0001270	Macrocephaly,Hypertelorism,Strabismus,Small palpebral fissure,Dysplastic ears,Broad nasal tip,Short philtrum,Gynaecomastia,Frequent vomiting,Small penis,Flat feet,Herniation of intervertebral nuclei,Cafe-au-lait spot,Intellectual Disability,Sleep Disturbance,Autism spectrum disorder,Obesity,Motor delay	M					1			1	1		1		2	1		1		4	1	2			1		2			1
P19	MP3812	NA	HP:0000252,HP:0012368,HP:0000316,HP:0000572,HP:0000486,HP:0000581,HP:0000639,HP:0000506,HP:0000463,HP:0000431,HP:0000218,HP:0000160,HP:0001629,HP:0001631,HP:0001647,HP:0001669,HP:0011968,HP:0001508,HP:0001382,HP:0001252,HP:0001249	Microcephaly,Flat face,Hypertelorism,vision loss,strabismus,Blepharophimosis,Nystagmus,Telecanthus,Upturned nose,Wide nasal bridge,High palate,Narrow mouth,Ventricular septal defect,Atrial septal defect,Bicuspid aortic valve,Transposition of the great arteries,Feeding difficulties,Failure to thrive,Joint hypermobility,Muscular hypotonia,Intellectual disability	M				9				1		4			4				1	2		1					2			1
P20	MP3722	NA	HP:0002019,HP:0001252,HP:0001852,HP:0002808,HP:0002650,HP:0001249,HP:0000717	Constipation,Muscle hypotonia,Sandal gap,Kyphosis,Scoliosis,Intellectual disability,Autism		F				1			1										1					1		1
P21	MP3713	NA	HP:0000280,HP:0000270,HP:0000316,HP:0000455,HP:0011078,HP:0000767,HP:0001176,HP:0001852,HP:0002205,HP:0001276,HP:0100021,HP:0002313,HP:0001761,HP:0001249	Coarse facial features,Delayed closure of fontanel,Hypertelorism,Broad nasal tip,Abnormality of canine,Pectus excavatum,Large hands,Sandal gap,Recurrent respiratory infections,Muscle hypertonia,Cerebral palsy,Spastic paraparesis,Pes cavus,Intellectual disability	M				5	3								1		1		1	3		1				1	3
P22	UTR22	UTR22	HP:0000194,HP:0005487,HP:0000535,HP:0011090,HP:0001643,HP:0007328,HP:0011123,HP:0001250,HP:0005831,HP:0012450,HP:0000486,HP:0001863,HP:0004370,HP:0000494,HP:0011800,HP:0008935,HP:0002307,HP:0000519,HP:0000358,HP:0000750	Open mouth,Prominent metopic ridge,Sparse eyebrow,Fused teeth,Patent ductus arteriosus,Impaired pain sensation,Inflammatory abnormality of the skin,Seizures,Type B brachydactyly,Chronic constipation,Strabismus,Toe clinodactyly,Abnormality of temperature regulation,Downslanted palpebral fissures,Hypoplasia of midface,Generalized neonatal hypotonia,Drooling,Congenital cataract,Posterior rotated ear…		F			7	2	1		1		1	1		2		1	2	1	4	1	1	1				3
P23	15324	DGAP122	HP:0001999,HP:0000286,HP:0000506,HP:0002236,HP:0002208,HP:0002232,HP:0000356,HP:0000347,HP:0000767,HP:0000939,HP:0002757	Dysmorphic features: slight epicanthal folds, increased inner canthal distance, frontal upsweep, posterior cowlick, coarse hair, area of alopecia, history of patchy,intermittent hair loss, partially attached pinnae, mild micrognathia, mild pectus excavatum, osteoporotic fractures	M				4							1					3									4
P24	15864	DGAP127	HP:0001508,HP:0011968,HP:0001510,HP:0001824,HP:0000248,HP:0040199,HP:0000307,HP:0011220,HP:0000490,HP:0000160,HP:0002574,HP:0000787,HP:0003121,HP:0002061,HP:0006986,HP:0011344,HP:0000817,HP:0000713,HP:0002123,HP:0011924,HP:0000871	Failure to thrive, Feeding difficulties, Growth delay, Weight loss, Brachycephaly, Flat midface, Pointed chin, Prominent forehead, Deeply set eye, Narrow mouth, Episodic abdominal pain, Nephrolithiasis, Limb joint contracture, Lower limb spasticity, Upper limb spasticity, Severe global developmental delay, Poor eye contact, Agitation, Generalized myoclonic seizures, Decreased activity of mitochon…		F			1		1		2				1	1	1			3	8	2	1	1		1		2			3
P25	16085	DGAP133	HP:0001508,HP:0001510,HP:0000122,HP:0000028,HP:0011645,HP:0001250,HP:0000921,HP:0001999,HP:0001263,HP:0002474,HP:0010863,HP:0010862,HP:0002194,HP:0000729,HP:0000739	Failure to thrive, Growth delay, Unilateral renal agenesis, Cryptorchidism, Sinus of Valsalva aneurysm, Seizures, Missing ribs, Abnormal facial shape, Global developmental delay, Expressive language delay, Receptive language delay, Delayed fine motor development, Delayed gross motor development, Autistic behavior, Anxiety	M				1						1				2				5	1	4	1		1		1			2
P26	33008	DGAP137	HP:0001256,HP:0002211,HP:0007544,HP:0001053,HP:0000953,HP:0001629,HP:0000405,HP:0002926,HP:0007663,HP:0000588,HP:0001782,HP:0030055,HP:0100559,HP:0002317,HP:0001380,HP:0000978	Mild intellectual disability, White forelock, Piebaldism, Hypopigmented skin patches, Hyperpigmentation of the skin, Ventricular septal defect, Conductive hearing impairment, Abnormality of thyroid physiology, Reduced visual acuity, Optic nerve coloboma, Bulbous tips of toes, Hyperconvex toenail, Lower limb asymmetry, Unsteady gait, Ligamentous laxity, Bruising susceptibility		F	1		1	2					2	1	1	2			6		2		1					2			1
P27	18197	DGAP139	HP:0001263,HP:0001252,HP:0000268,HP:0002236,HP:0000664,HP:0000527,HP:0009933,HP:0000160,HP:0001028,HP:0000767,HP:0001382,HP:0011311	Global developmental delay, Muscular hypotonia, Dolichocephaly, Frontal upsweep of hair, Synophrys, Long eyelashes, Narrow naris, Narrow mouth, Hemangioma, Pectus excavatum, Joint hypermobility, Sydney crease	M				5	1					1						5	1	1		4					3				1
P28	16784	DGAP143	HP:0001263,HP:0000750,HP:0001250,HP:0002353,HP:0001252,HP:0000316,HP:0000957,HP:0010562,HP:0000431,HP:0000463,HP:0002714,HP:0000219,HP:0003186,HP:0030276,HP:0008734,HP:0040019,HP:0008115,HP:0011968,HP:0002013,HP:0000405,HP:0000403	Global developmental delay, Delayed speech and language development, Seizures, EEG abnormality, Muscular hypotonia, Hypertelorism, Cafe-au-lait spot, Keloids, Wide nasal bridge, Anteverted nares, Downturned corners of mouth, Thin upper lip vermilion, Inverted nipples, Small scrotum, Decreased testicular size, Finger clinodactyly, Clinodactyly of the 3rd toe, Feeding difficulties, Vomiting, Conduc…	M		1		5	2			2	1		2		1	2		2	1	4		2	1				2
P29	17078	DGAP154	HP:0001263,HP:0000750,HP:0001270,HP:0001999,HP:0000311,HP:0000272,HP:0003196,HP:0008551,HP:0000474	Global developmental delay, Delayed speech and language development, Motor delay, Abnormal facial shape, Round face, Malar flattening, Short nose, Microtia, Thickened nuchal skin fold		F			5			1				1							3		3				1
P30	17292	DGAP161	HP:0000201,HP:0000175,HP:0001642,HP:0005180,HP:0001643,HP:0012382,HP:0000138,HP:0010743,HP:0001845,HP:0003808,HP:0001999,HP:0001182,HP:0001848,HP:0100814,HP:0012745	Pierre-Robin sequence, Cleft palate, Pulmonic stenosis, Tricuspid regurgitation, Patent ductus arteriosus, Left-to-right shunt, Ovarian cyst, Short metatarsal, Overlapping toe, Abnormal muscle toe, Abnormal facial shape, Tapered finger, Calcaneovalgus deformity, Blue nevus, Short palpebral fissure		F			4	4					4				1		1	1								4
P31	17542	DGAP168	HP:0001263,HP:0000750,HP:0002474,HP:0001999,HP:0004474,HP:0004482,HP:0011220,HP:0000582,HP:0000954,HP:0000527,HP:0000219,HP:0001864,HP:0001800,HP:0001508,HP:0011968,HP:0004325,HP:0004322	Global developmental delay, Delayed speech and language development, Expressive language delay, Abnormal facial shape, Persistent open anterior fontanelle, Relative macrocephaly, Prominent forehead, Upslanted palpebral fissure, Single transverse palmar crease, Long eyelashes, Thin upper lip vermillion, Clinodactyly of the 5th toe, Hypoplastic toenails, Failure to thrive, Feeding difficulties, Dec…	M				7	2			1								3		3		3					3			3
P32	19130	DGAP196	HP:0001510,HP:0001263,HP:0001252,HP:0030190	Growth delay, Global developmental delay, Muscular hypotonia, Oral motor hypotonia	M																	2	1		1								1
P33	19350	DGAP200	HP:0000750,HP:0001270,HP:0000708,HP:0000722,HP:0000729,HP:0001513	Delayed speech and language development, Motor delay, Behavior abnormality, Obsessive-compulsive behavior, Autistic behavior, Obesity	M																		5	2	2			1					1
P34	19527	DGAP203	HP:0000729,HP:0001631,HP:0002779,HP:0002020	Autistic behavior, Atria septal defect, Tracheomalacia, Gastroesophageal reflux	M								1		1													1	1
P35	21168	DGAP211	HP:0000729,HP:0001510,HP:0002465,HP:0001249,HP:0002757,HP:0004349,HP:0000739,HP:0000713	Autistic behavior, Growth delay, Poor speech, Intellectual disability, Recurrent fractures, Reduced bone mineral density, Anxiety, Agitation	M																		6	2	2			1		2
P36	28062	DGAP233	HP:0009927,HP:0000331,HP:0011800	Aplasia of the nose, Short chin, Hypoplasia of midface		F			3
P37	32911	DGAP261	HP:0001328,HP:0000735,HP:0000736,HP:0000752,HP:0000750	Specific learning disability, Impaired social interactions, Short attention span, Delayed speech and language development, Hyperactivity		F																	5	1	3
P38	33837	DGAP277	HP:0001263,HP:0001270,HP:0000750,HP:0000817,HP:0000735,HP:0002305,HP:0007738,HP:0000325,HP:0000331,HP:0011220,HP:0002007,HP:0005280,HP:0000316,HP:0000369,HP:0001252	Global developmental delay, Motor delay, Delayed speech and language development, Poor eye contact, Impaired social interactions, Athetosis, Uncontrolled eye movements, Triangular face, Short chin, Prominent forehead, Frontal bossing, Depressed nasal bridge, Hypertelorism, Low-set ears, Muscular hypotonia	M				6							1		2				1	6	2	3				1
P39	35293	DGAP294	HP:0001250,HP:0011344,HP:0001344,HP:0002540,HP:0000618	Seizures, Severe global developmental delay, Absent speech, Inability to walk, Blindness	M													1					4		2	1
				Total (abs)	23	16	3	1	30	13	3	1	15	4	11	11	3	20	9	7	15	13	32	12	30	12	0	9	4	26	0	0	12	2
	39			Total (rel)	0.589744	0.410256	0.0769231	0.025641	0.769231	0.333333	0.0769231	0.025641	0.384615	0.102564	0.282051	0.282051	0.0769231	0.512821	0.230769	0.179487	0.384615	0.333333	0.820513	0.307692	0.769231	0.307692	0	0.230769	0.102564	0.666667	0	0	0.307692	0.0512821

## Sheet: Table S4
				Candidate driver classification							Manual_control		Redin classification
Patient_ID	HPO_match	HPO_terms	phenomatch	T1_direct	T1_indirect	T2_direct	T2_indirect	T3_direct	T3_indirect	Conclusion	Gene	Pubmed_ID	Pathogenic	Likely_pathogenic
P1	0	13	0	F8 (SNV)						VUS	F8	ClinVar:rs137852464
P2	0	12	0						PRPF31 (F)	VUS
P3	0	9	0					PCDH15 (T)	PPP3CA (F)	VUS	PPP3CA (p)	PMID: 29432562
P4	0.88	8	130855				NFIX (F),DNM2 (F),SMARCA4 (F)			Largely
P5	0.71	7	46688				SOX9 (F)			Partially	SOX9 (p)	PMID: 27706140
P6	0	4	0					PDSS2 (d),SOBP (d)	FIG4 (F)	VUS
P7	0	8	0					SLC33A1 (D)	MME (F)	VUS
P8	0.65	17	54192			TBL1XR1 (D),YY1 (D)				Partially	TBL1XR1 (D)	PMID: 28574232
P9	0	7	0					NFKB1 (T)	CENPE (F),RP1 (F),SOX17 (F)	VUS
P10	0.75	8	33893				RAP1A (F),KCND3 (F)	SLC16A1 (d)	PTPN22 (F)	Largely	RAP1A	PMID:26280580
P11	0	13	0						SOX3 (F)	VUS	SOX3 (p)	PMID: 27438001, 25781358 , 23603273, 21636067
P12	0.5	10	30967			YWHAE (D)	PAFAH1B1 (F)		NXN (F),BHLHA9 (F),PRPF8 (F)	Partially	YWHAE (D)	PMID: 20452996
P13	0	6	0							VUS
P14	0	13	0					EPS15L1 (d)	NOTCH3 (F)	VUS
P15	0.14	7	12347			CCND2 (d)		NDUFA9 (d),FGF23 (d)	KCNA1 (F)	VUS	CCND2 (d)	PMID: 24705253
P16	0	6	0							VUS
P17	0	5	0							VUS
P18	0.22	18	85107			BMPR1B (T)		GRID2 (T),SMARCAD1 (d)		Partially
P19	0.95	21	122355			EP300 (D)			ACO2 (F)	Largely	EP300 (D)	PMID: 27625801
P20	0	7	0						DKK1 (F),RARS2 (F)	VUS	Proximal region of 6q	PMID: 29904178
P21	0	14	0						BRCA2 (F)	VUS
P22	0.75	20	240598			SCN9A (d)	TTN (F),HOXD13 (F)	KIAA1715 (T),WIPF1 (T)	CHRNA1 (F),CDCA7 (F),FREM1 (F),SCN1A (F),EXOSC3 (F),MPDZ (F),TOPORS (F),CYP7A1 (F),PLAG1 (F)	Largely	HOXD13	PMID: 17506097, 20425826, 23134724	2q24.3 (d), SCN9A (d)
P23	0.64	11	17668				FREM1 (F)	MPDZ (T)	MTAP (F),CDKN2A (F),CDKN2B (F)	Partially			EGLN1 (SNV)	NFIB (T)
P24	0	21	0					PAK3 (T)		VUS			PAK3 (T)
P25	0.8	15	127359		TFAP2A (F)	COL12A1 (d),PHIP (d)	BMP2 (F)	SLC17A5 (d),COL9A1 (d),MCM8 (d),KCNQ5 (d),LMBRD1 (d),MTO1 (d),RIMS1 (d)	ELOVL4 (F),PROKR2 (F),FERMT1 (F),LCA5 (F)	Largely	6q13-q14.1 (d) / BMP2 (F)	PMID: 22561202, 29904178, 20685673 / PMID: 29198724	6q13-q14.1 (d), MYO6 (d), PHIP (d)	PTPRZ1 (T)
P26	0.12	16	8202			TRDN (T)		PGM3 (T)		VUS
P27	0.75	12	56039				RB1 (F),RAC1 (F)		LPAR6 (F),ITM2B (F)	Largely	RAC1 (F) / LPAR6 (F)	PMID: 28886345/ PMID: 22385360	13q14.2 (d)
P28	0.76	21	214.71	GJA1 (d)		NUS1 (d),PDE10A (T)		RSPH4A (d)	DSE (F)	Largely	6q22.1-22.31 (d)	PMID: 27191798, 29456481, 26052347, 29100083	6q22.1-22.31 (d), PDE10A (t), PLN (d), GJA1 (d)
P29	0.89	9	25398				PAFAH1B1 (F)		HIC1 (F),SH2D1A (F)	Largely			Xq25 (D)
P30	0.67	15	44173			HPGD (d)		AGA (d),ATXN1 (T),VEGFC (d)		Partially	4q34 (d)	PMID: 19921640, 22302627	4q34 (d)
P31	0	17	0					ABCB4 (T)	MCTP2 (F),CHD2 (F)	VUS				PTPRZ1 (T), CADPS2 (T)
P32	0	4	0					EPM2A (d),GRM1 (d)		VUS				STXBP5 (T), GRM1 (T)
P33	0	6	0						CCDC88A (F),CDC73 (F)	VUS				SPTBN1 (T)
P34	0	4	0						RASA1 (F),SLC33A1 (F)	VUS				KCND2 (T)
P35	0.62	8	10844	SATB2 (T)				ATG5 (T),RTN4IP1 (T)		Partially	SATB2 (T)	PMID: 29436146	SATB2 (T)
P36	0	3	0					LRBA (T)	CHAMP1 (F)	VUS
P37	0	5	0						NBN (F)	VUS
P38	0	15	0						ERCC6 (F),IRX5 (F),RGR (F)	VUS
P39	0.8	5	23.75		FOXG1 (F)			PCDH15 (T)	NTNG1 (F)	Largely	FOXG1 (F)	PMID: 29289958		FOXG1 (p)
d = deleted, D = duplicated, T = truncated, F = gene located in flanking region

## Sheet: Table S5
ID	Donor_gene	Donor_chr	Donor_start_fragment	Donor_end_fragement	Donor_strand	Donor_type	Der_Donor_chr	Der_Donor_start	Der_Donor_end	Acceptor_gene	Acceptor_chr	Acceptor_start_fragment	Acceptor_end_fragement	Acceptor_strand	Acceptor_type	Der_Acceptor_chr	Der_Acceptor_start	Der_Acceptor_end
P31	CADPS2	7	122327076	159138663	-	normal	der15	129755895	166567482	PTPRZ1	7	88051660	121587860	+	inverted	der15	95480479	129755894
P32	SLC22A2	6	160668627	171115067	-	normal	der2	186920619	197367059	LINC01473	2	1	186920618	-	normal	der2	1	186920618
P32	LINC01473	2	186920668	243199373	-	normal	der6	157772348	214051053	SLC22A2	6	147816319	160668625	-	normal	der6	144920041	157772347
P33	GPR75-ASB3	2	53982989	54294943	-	inverted	der2	60419043	60730997	KIAA1841	2	61307447	243199373	+	normal	der2	60730998	242622924
P34	MBNL1	3	1	152159406	+	normal	der3	1	152159406	KCND2	7	119999922	120004010	+	normal	der3	152159407	152163495
P34	KCND2	7	119999922	120004010	+	normal	der3	152159407	152163495	CPED1	7	120766450	122606486	+	normal	der3	152163496	154003532
P34	CPED1	7	120254240	120765008	+	inverted	der7	123365255	123876023	MNBL1	3	152159406	155627600	+	inverted	der7	119897060	123365254
P35	SATB2	2	200306110	200356046	-	inverted duplication	der6	102551328	102601264	RTN4IP1	6	106704624	107030770	-	inverted	der6	102601265	102927411
P35	SATB2	2	200277100	243199373	-	normal	der6	106675415	149597688	ATG5	6	102933469	106681471	-	normal	der6	102927412	106675414
P18	GRID2	4	1	94534609	+	normal	der4	1	94534609	BMPR1B	4	95762416	191154276	+	normal	der4	94534610	189926470
P19	ZC3H7B	22	41284992	41711023	+	duplication	der22	41284992	42137054	XPNPEP3	22	41284992	41711023	+	duplicated	der22	41284992	42137054
P20	RNGTT	6	89333345	171115067	-	normal	der6	87504715	169286437	COL21A1	6	55916481	56174139	-	normal	der6	87247056	87504714

## Sheet: Table S6
Patient	Cohort	HPO_match	HPO_terms	phenomatch	T1_direct	T1_indirect	T2_direct	T2_indirect	T3_direct	T3_indirect	Conclusion
U1	CNV	0	2	0							VUS
U2	CNV	1	3	10848	NRAS (d)				NGF (d),TBX15 (d),TSHB (d),VANGL1 (d)	WARS2 (F)	Largely
U3	CNV	0	1	0					PEX11B (d),GJA8 (d),RBM8A (d)		VUS
U4	CNV	0	2	0					PEX11B (d),GJA8 (d),RBM8A (d)		VUS
U5	CNV	0	4	0					GJA8 (d)		VUS
U6	CNV	0	2	0							VUS
U7	CNV	0.33	3	8259			GJA8 (d)				Partially
U8	CNV	0	2	0					GJA8 (d)		VUS
U9	CNV	0.5	4	7243			GJA8 (d)				Partially
U10	CNV	0	2	0					GJA8 (d)		VUS
U11	CNV	0	3	0					GJA8 (d)		VUS
U12	CNV	1	3	45167			TPM3 (d),GATAD2B (d)		RPS27 (d)	ADAR (F)	Largely
U13	CNV	1	1	68358	AKT3 (d),HNRNPU (d),ZBTB18 (d)		NLRP3 (d)	FH (F)	COX20 (d),SDCCAG8 (d)		Largely
U14	CNV	0	1	0					EPCAM (d),MSH2 (d)		VUS
U15	CNV	0.33	3	5733			NRXN1 (d)				Partially
U16	CNV	0	2	0					BCL11A (D)		VUS
U17	CNV	1	1	9975			MBD5 (d)				Largely
U18	CNV	1	2	11.87	MBD5 (d)						Largely
U19	CNV	0	3	0					TTN (d)	PDE11A (F)	VUS
U20	CNV	1	4	25317	SATB2 (d)						Largely
U21	CNV	1	3	21669	KIF1A (d)		HDAC4 (d)		NDUFA10 (d),D2HGDH (d)		Largely
U22	CNV	0.67	3	17659		KIF1A (F)			ANKRD11 (D),JPH3 (D),D2HGDH (d)	AGXT (F)	Partially
U23	CNV	0.75	4	21998			HPGD (d)				Largely
U24	CNV	0	2	1462			MAP3K1 (d)				VUS
U25	CNV	1	3	12159	RASA1 (d)						Largely
U26	CNV	0	1	0					RARS2 (d),SLC35A1 (d)		VUS
U27	CNV	0	3	0							VUS
U28	CNV	0	3	2799			AUTS2 (d)				VUS
U29	CNV	1	2	91398			BAZ1B (D),ELN (D),GTF2IRD1 (D)		CLIP2 (D),GTF2I (D),LIMK1 (D),MLXIPL (D),RFC2 (D),TBL2 (D)		Largely
U30	CNV	1	3	281919	ELN (d),BAZ1B (d),GTF2IRD1 (d)		CLIP2 (d),GTF2I (d),LIMK1 (d),MLXIPL (d),RFC2 (d),TBL2 (d)				Largely
U31	CNV	0	1	0					BAZ1B (D),CLIP2 (D),ELN (D),GTF2I (D),GTF2IRD1 (D),LIMK1 (D),RFC2 (D),TBL2 (D)		VUS
U32	CNV	1	1	81.19	ELN (d)		CLIP2 (d),LIMK1 (d),RFC2 (d)	BAZ1B (F),GTF2IRD1 (F)		GTF2I (F),MLXIPL (F),TBL2 (F)	Largely
U33	CNV	0	1	0							VUS
U34	CNV	0	3	0					MCPH1 (d),ARHGEF10 (d)		VUS
U35	CNV	1	5	20348	GATA4 (d)				CTSB (d)		Largely
U36	CNV	0	3	0							VUS
U37	CNV	0	4	0					VPS13B (d)		VUS
U38	CNV	0	2	0							VUS
U39	CNV	0	3	0					PLEC (D)	PUF60 (F)	VUS
U40	CNV	0	3	0							VUS
U41	CNV	1	3	54184			GNE (d),RUSC2 (d),TPM2 (d)	VCP (F)	EXOSC3 (d),GBA2 (d)	FANCG (F),PIGO (F)	Largely
U42	CNV	1	3	12986			PTCH1 (D)				Largely
U43	CNV	0.78	9	72593	PTCH1 (d)				FANCC (d),FBP1 (d)		Largely
U44	CNV	0	4	0					FKTN (d),MUSK (d),FRRS1L (d),ABCA1 (d),IKBKAP (d)		VUS
U45	CNV	0	5	0					CDK5RAP2 (d),ALAD (d),COL27A1 (d),PRPF4 (d),TLR4 (d),TRIM32 (d)		VUS
U46	CNV	0	2	0					FRMD4A (d),CUBN (d),PTPLA (d)		VUS
U47	CNV	1	3	6072				MYO7A (F)		ACER3 (F)	Largely
U48	CNV	1	3	74754			HMBS (D),CBL (D)	KMT2A (F),ARCN1 (F)		SORL1 (F)	Largely
U49	CNV	0	2	0					WNK1 (d)		VUS
U50	CNV	1	4	68616			KMT2D (D)	COL2A1 (F),TUBA1A (F)			Largely
U51	CNV	1	2	19078	MED13L (d)						Largely
U52	CNV	0	2	0							VUS
U53	CNV	0.67	3	5287			YY1 (d)				Partially
U54	CNV	0	2	0					NIPA1 (D)		VUS
U55	CNV	0	2	0							VUS
U56	CNV	1	3	6493			NIPA1 (d)				Largely
U57	CNV	0.5	6	7293			NIPA1 (d)				Partially
U58	CNV	0	3	0					NIPA1 (D)		VUS
U59	CNV	1	4	91741	GABRB3 (d),MAGEL2 (d),UBE3A (d)		MKRN3 (d),NDN (d),NIPA1 (d),NPAP1 (d),SNORD115-1 (d),SNORD116-1 (d)				Largely
U60	CNV	1	1	5939			GABRB3 (d),UBE3A (d)		MAGEL2 (d),MKRN3 (d),NDN (d),NIPA1 (d),NPAP1 (d),SNORD115-1 (d),SNORD116-1 (d)		Largely
U61	CNV	0.83	6	8.44			NIPA1 (d)				Largely
U62	CNV	0	1	0							VUS
U63	CNV	1	1	33158	GABRB3 (d),UBE3A (d)		MAGEL2 (d)		FAN1 (d),MKRN3 (d),NDN (d),NPAP1 (d),SNORD115-1 (d),SNORD116-1 (d)		Largely
U64	CNV	1	3	35947			GABRB3 (D),MAGEL2 (D),UBE3A (D)		MKRN3 (D),NDN (D),NPAP1 (D),SNORD115-1 (D),SNORD116-1 (D)		Largely
U65	CNV	1	4	64547			MAGEL2 (D),UBE3A (D),GABRB3 (D)		MKRN3 (D),NDN (D),NPAP1 (D),SNORD115-1 (D),SNORD116-1 (D)		Largely
U66	CNV	0	6	0					FAN1 (d),KLF13 (d)		VUS
U67	CNV	0	2	0					FAN1 (d)		VUS
U68	CNV	0	2	0							VUS
U69	CNV	0	8	0					FAN1 (d)		VUS
U70	CNV	0	4	0							VUS
U71	CNV	0	4	0					FAN1 (d)		VUS
U72	CNV	0	3	0					FAN1 (d)		VUS
U73	CNV	0	5	0					FAN1 (d)		VUS
U74	CNV	0	5	0					FAN1 (d),KLF13 (d)		VUS
U75	CNV	1	6	36132	MEIS2 (d)		SPRED1 (d)		C15orf41 (d)		Largely
U76	CNV	1	2	15721	IGF1R (d)				CERS3 (d),CHSY1 (d),LINS (d)		Largely
U77	CNV	1	1	4.13			TSC2 (d)				Largely
U78	CNV	0	3	0							VUS
U79	CNV	0	5	0					NDE1 (d)		VUS
U80	CNV	0	4	0					NDE1 (d),MYH11 (d)		VUS
U81	CNV	0	2	0							VUS
U82	CNV	0	2	0							VUS
U83	CNV	1	3	24692			PRRT2 (d),SH2B1 (d)		CLN3 (d),ALDOA (d),CORO1A (d),KIF22 (d),TBX6 (d),TUFM (d)		Largely
U84	CNV	1	3	15908			SH2B1 (d)		TUFM (d)	PRRT2 (F)	Largely
U85	CNV	0	2	0					SH2B1 (d)		VUS
U86	CNV	0.8	5	16011			SH2B1 (d)		CD19 (d),TUFM (d)	KIF22 (F),PRRT2 (F)	Largely
U87	CNV	0.5	4	12747			PRRT2 (d)		CORO1A (d),KIF22 (d)	SH2B1 (F)	Partially
U88	CNV	1	4	27493			PRRT2 (d)		KIF22 (d)	SH2B1 (F)	Largely
U89	CNV	1	2	21.36			KIF22 (d)	SRCAP (F)	ALDOA (d),TBX6 (d)	SH2B1 (F)	Largely
U90	CNV	1	1	12747			PRRT2 (d)		CORO1A (d),KIF22 (d)	SH2B1 (F)	Largely
U91	CNV	1	1	12747			PRRT2 (d)		CORO1A (d),KIF22 (d)	SH2B1 (F)	Largely
U92	CNV	0.5	2	11149				SRCAP (F)	KIF22 (D)	SH2B1 (F)	Partially
U93	CNV	0.67	3	21839			PRRT2 (d)		ALDOA (d),CORO1A (d),KIF22 (d),TBX6 (d)	SH2B1 (F)	Partially
U94	CNV	1	3	22453				FUS (F)		PRRT2 (F),BCKDK (F)	Largely
U95	CNV	0	1	0							VUS
U96	CNV	0.67	3	26527			ANKRD11 (D)		JPH3 (D)		Partially
U97	CNV	1	2	25674			ANKRD11 (D)		JPH3 (D)		Largely
U98	CNV	1	1	6911				JPH3 (F)			Largely
U99	CNV	0.5	2	10.57			NXN (d),PAFAH1B1 (d)		BHLHA9 (d),INPP5K (d),HIC1 (d),SERPINF1 (d),WDR81 (d),YWHAE (d)	CTNS (F),TRPV3 (F)	Partially
U100	CNV	0.5	2	14242	PAFAH1B1 (d)		PRPF8 (d)		INPP5K (d),VPS53 (d),WDR81 (d),DPH1 (d),GEMIN4 (d),HIC1 (d),NXN (d),YWHAE (d)		Partially
U101	CNV	1	2	20.71			PAFAH1B1 (d)	PRPF8 (F)			Largely
U102	CNV	0.86	7	26325	TP53 (d)		CHRNB1 (d)		WRAP53 (d),MPDU1 (d)	TMEM107 (F),SLC13A5 (F),GUCY2D (F)	Largely
U103	CNV	0	4	0					PMP22 (D)		VUS
U104	CNV	1	6	19564			RAI1 (D)		FLCN (D),FLII (D)		Largely
U105	CNV	0.4	5	11932			SUZ12 (d)		RNF135 (d)		Partially
U106	CNV	1	1	5349			SUZ12 (d)				Largely
U107	CNV	0.5	2	13287			HNF1B (d)				Partially
U108	CNV	0	3	0					PIGW (d)		VUS
U109	CNV	0	4	0					MAPT (D)		VUS
U110	CNV	0	4	0							VUS
U111	CNV	0	1	0					TXNL4A (d)		VUS
U112	CNV	1	3	31096		KCNQ2 (F)	ABCA7 (d)	SOX18 (F)	EEF1A2 (D),GAMT (d),NDUFS7 (d),APC2 (d),GPX4 (d),REEP6 (d),STK11 (d),TCF3 (d)	RTEL1 (F),DNAJC5 (F),PRPF6 (F)	Largely
U113	CNV	1	1	9668				ABCA7 (F)			Largely
U114	CNV	1	5	24893				PIK3R2 (F)	CPAMD8 (d),EPS15L1 (d)		Largely
U115	CNV	0	1	0							VUS
U116	CNV	0	5	0					PRKCG (D)	MBOAT7 (F)	VUS
U117	CNV	0	4	0					DNAAF3 (d),TNNT1 (d)		VUS
U118	CNV	0.5	2	5338			CSNK2A1 (d)		TBC1D20 (d),SLC52A3 (d),RBCK1 (d)		Partially
U119	CNV	0	1	0					NDUFAF5 (D),SNAP25 (D)		VUS
U120	CNV	1	4	11436	TBX1 (d)				SLC25A1 (d),TANGO2 (d),ARVCF (d),CDC45 (d),COMT (d),DGCR2 (d),DGCR6 (d),HIRA (d),PRODH (d),TUBA8 (d),UFD1L (d),USP18 (d)	CECR1 (F)	Largely
U121	CNV	1	2	9704			TBX1 (d)		SLC25A1 (d),TANGO2 (d),ARVCF (d),CDC45 (d),COMT (d),DGCR2 (d),DGCR6 (d),HIRA (d),PI4KA (d),PRODH (d),UFD1L (d)	SNAP29 (F)	Largely
U122	CNV	1	3	14913	TBX1 (d)				CDC45 (d),SLC25A1 (d),SNAP29 (d),TANGO2 (d),ARVCF (d),COMT (d),CRKL (d),DGCR2 (d),DGCR6 (d),HIRA (d),LZTR1 (d),PI4KA (d),PRODH (d),UFD1L (d)		Largely
U123	CNV	1	2	51445	TBX1 (d)		ARVCF (d),COMT (d),DGCR2 (d),DGCR6 (d),HIRA (d),UFD1L (d)		SLC25A1 (d),TANGO2 (d),CDC45 (d),PRODH (d)		Largely
U124	CNV	0	1	0					TBX1 (D)		VUS
U125	CNV	1	6	172032	TBX1 (d),HIRA (d),LZTR1 (d)		ARVCF (d),COMT (d),DGCR2 (d),DGCR6 (d),UFD1L (d)		SLC25A1 (d),SNAP29 (d),TANGO2 (d),CDC45 (d),CRKL (d),PI4KA (d),PRODH (d),SCARF2 (d),SERPIND1 (d),TXNRD2 (d)		Largely
U126	CNV	1	2	110.59	HIRA (d),LZTR1 (d),TBX1 (d)		ARVCF (d),COMT (d),DGCR2 (d),DGCR6 (d),UFD1L (d)		CDC45 (d),SCARF2 (d),SNAP29 (d),CRKL (d),PI4KA (d),SLC25A1 (d),TANGO2 (d)		Largely
U127	CNV	1	1	10783	TBX1 (d)				SLC25A1 (d),SNAP29 (d),TANGO2 (d),ARVCF (d),CDC45 (d),COMT (d),CRKL (d),DGCR2 (d),DGCR6 (d),HIRA (d),PI4KA (d),PRODH (d),UFD1L (d)		Largely
U128	CNV	1	5	230868	TBX1 (d),HIRA (d),LZTR1 (d)		ARVCF (d),COMT (d),DGCR2 (d),DGCR6 (d),UFD1L (d)		CDC45 (d),SNAP29 (d),SCARF2 (d),SLC25A1 (d),TANGO2 (d),CRKL (d),PI4KA (d),PRODH (d),SERPIND1 (d),TXNRD2 (d)		Largely
U129	CNV	1	5	51552			TBX1 (D)		ARVCF (D),COMT (D),DGCR2 (D),DGCR6 (D),HIRA (D),LZTR1 (D),UFD1L (D)		Largely
U130	CNV	1	4	16394			TBX1 (D)		ARVCF (D),COMT (D),HIRA (D),UFD1L (D)		Largely
U131	CNV	1	4	112802	TBX1 (d),HIRA (d),LZTR1 (d)		ARVCF (d),COMT (d),DGCR2 (d),DGCR6 (d),UFD1L (d)		CDC45 (d),CRKL (d),PRODH (d),SCARF2 (d),SERPIND1 (d),SNAP29 (d),TANGO2 (d),TXNRD2 (d)		Largely
U132	CNV	1	3	198075	TBX1 (d),HIRA (d),LZTR1 (d)		ARVCF (d),COMT (d),DGCR2 (d),DGCR6 (d),UFD1L (d)		CDC45 (d),SCARF2 (d),SNAP29 (d),CRKL (d),PI4KA (d),SERPIND1 (d),SLC25A1 (d),TANGO2 (d),TXNRD2 (d)		Largely
U133	CNV	1	5	74757			TBX1 (D),HIRA (D)		ARVCF (D),COMT (D),UFD1L (D),DGCR2 (D),DGCR6 (D),LZTR1 (D)		Largely
U134	CNV	1	5	34697			TBX1 (D),HIRA (D)		ARVCF (D),COMT (D),UFD1L (D)		Largely
U135	CNV	0	1	2894			TBX1 (d)		ARVCF (d),COMT (d),TANGO2 (d)	SLC25A1 (F),DGCR2 (F),UFD1L (F)	VUS
U136	CNV	0	1	0							VUS
U137	CNV	0.86	7	40741			MAPK1 (d)	LZTR1 (F)		BCR (F)	Largely
U138	CNV	0	4	0					NAGA (d)		VUS
U139	CNV	1	6	36.08	SHANK3 (d)		ATXN10 (d)		TUBGCP6 (d),ARSA (d),TYMP (d),ALG12 (d),CHKB (d),FBLN1 (d),MLC1 (d),SBF1 (d),SCO2 (d)		Largely
U140	CNV	1	2	19386			ATXN10 (d),SHANK3 (d)		ARSA (d),TUBGCP6 (d),TYMP (d),CHKB (d),ALG12 (d),MLC1 (d),SBF1 (d),SCO2 (d)		Largely
U141	CNV	1	4	23361	SHANK3 (d)				ARSA (d),TYMP (d),CHKB (d),SBF1 (d),SCO2 (d)		Largely
U142	CNV	1	3	22805	SHANK3 (d)				ARSA (d),TYMP (d),CHKB (d),SCO2 (d)		Largely
U143	CNV	1	2	18487	SHANK3 (d)						Largely
U144	CNV	0	4	0							VUS
U145	CNV	0	5	0							VUS
U146	CNV	0	3	0							VUS
U147	CNV	0	3	0							VUS
U148	CNV	0	8	0					STS (d)	NLGN4X (F)	VUS
U149	CNV	0	4	0						NLGN4X (F)	VUS
U150	CNV	0	3	0							VUS
U151	CNV	0	3	0					STS (D)	NLGN4X (F)	VUS
U152	CNV	0	4	0					PCDH19 (d)		VUS
U153	CNV	1	8	341.5			FLNA (D),L1CAM (D),MECP2 (D)	ABCD1 (F),LAGE3 (F),SLC6A8 (F),BGN (F),BCAP31 (F),IKBKG (F)	NAA10 (D),EMD (D)	ATP2B3 (F),RAB39B (F),GDI1 (F),SSR4 (F),TAZ (F)	Largely
U154	CNV	1	3	75.72			FLNA (D),MECP2 (D)	L1CAM (F),LAGE3 (F),SLC6A8 (F)	NAA10 (D)	ABCD1 (F),ATP2B3 (F),RAB39B (F),BCAP31 (F),GDI1 (F),IKBKG (F),TAZ (F)	Largely
DGAP001	Balanced	0	10	0							VUS
DGAP002	Balanced	0.83	6	62257	NKX2-1 (d),SRP54 (d)			CDH1 (F)	AP4S1 (d),DOCK8 (T),SEC23A (d),CFL2 (d),NFKBIA (d),PAX9 (d)		Largely
DGAP003	Balanced	0.88	16	76041				WNT5A (F)		KCNJ2 (F)	Largely
DGAP011	Balanced	1	3	92491	FGFR1 (T)						Largely
DGAP012	Balanced	0.5	16	22021	PHF21A (T)					PEX16 (F),RAB11B (F),RPS28 (F)	Partially
DGAP017	Balanced	0	14	0							VUS
DGAP018	Balanced	1	7	100521			FBXO11 (D),CCDC88A (D),MSH6 (D)	ZIC1 (F)	BCL11A (D),MSH2 (D)	SIX2 (F),SIX3 (F)	Largely
DGAP031	Balanced	1	7	52873				MECP2 (F),STEAP3 (F)		NAA10 (F),FAM58A (F),ALG13 (F)	Largely
DGAP032	Balanced	0	4	0							VUS
DGAP054	Balanced	0.5	6	17.56		TBR1 (F)				IFIH1 (F),COL9A2 (F),GAD1 (F)	Partially
DGAP055	Balanced	0.5	6	15647				SAMD9 (F)	CDK6 (T)	SAMD9L (F)	Partially
DGAP069	Balanced	0.25	8	12152			CCDC88C (T)				Partially
DGAP090	Balanced	0.4	5	18524			MTAP (T)			CDKN2A (F),CDKN2B (F)	Partially
DGAP091	Balanced	0	6	0							VUS
DGAP093	Balanced	1	4	37274	CDKL5 (T)			PDHA1 (F)		RS1 (F),TUBB4A (F)	Largely
DGAP096	Balanced	0.73	11	32772	WAC (T)				CLRN1 (d),P2RY12 (d)	C10orf2 (F),MME (F),PAX2 (F),PDZD7 (F)	Partially
DGAP097	Balanced	0	9	0							VUS
DGAP099	Balanced	1	2	3961			ZBTB20 (T)				Largely
DGAP100	Balanced	1	15	136574	KDM6A (T)			NSD1 (F)			Largely
DGAP101	Balanced	0.6	5	10.57		PIK3R1 (F)			RASA1 (T)		Partially
DGAP105	Balanced	0.39	18	20.69				HSPA9 (F)	AHDC1 (T)		Partially
DGAP107	Balanced	0	7	0					ROBO2 (T)		VUS
DGAP108	Balanced	1	13	280.95				FLNA (F)	F8 (T)	LAGE3 (F)	Largely
DGAP111	Balanced	0	11	0							VUS
DGAP112	Balanced	1	17	245826	KRAS (d),SOX5 (d)		PTHLH (d)		ITPR2 (d)		Largely
DGAP113	Balanced	0	4	0						CD96 (F)	VUS
DGAP120	Balanced	0	11	0							VUS
DGAP121	Balanced	0	5	0							VUS
DGAP124	Balanced	0	3	3536			NRXN1 (T)			FBXO11 (F)	VUS
DGAP125	Balanced	0	14	0					C19orf12 (d)	IRF5 (F)	VUS
DGAP126	Balanced	0	11	0							VUS
DGAP130	Balanced	0.6	15	86931				FHL1 (F),SLC9A6 (F)		GPR101 (F),SHOX (F)	Partially
DGAP131	Balanced	0.93	14	35962				MEF2C (F)			Largely
DGAP132	Balanced	0	4	0					PON1 (T)	SGCE (F),PON2 (F),PON3 (F)	VUS
DGAP134	Balanced	0.74	19	48437		SRCAP (F)					Partially
DGAP138	Balanced	0	13	0						SIM1 (F),CDC73 (F)	VUS
DGAP142	Balanced	0.83	6	22616	MBD5 (T)					ATXN10 (F),ORC4 (F)	Largely
DGAP147	Balanced	0.89	19	110275	NALCN (T)						Largely
DGAP148	Balanced	1	3	7.73				BCOR (F)			Largely
DGAP151	Balanced	0.67	3	8709			SUMO1 (T)				Partially
DGAP152	Balanced	1	8	80392	RYR1 (T)			PTCH1 (F)			Largely
DGAP153	Balanced	1	10	36862				KDM6A (F)			Largely
DGAP155	Balanced	0.62	13	42378	EHMT1 (T)						Partially
DGAP157	Balanced	0.8	5	13.67	FOXP1 (T)				ANK3 (T)		Largely
DGAP159	Balanced	0	14	0					CSPP1 (d),CYP7B1 (d),CPA6 (d),GATA3 (d),IL2RA (d)		VUS
DGAP162	Balanced	1	6	17966				KIDINS220 (F)			Largely
DGAP163	Balanced	0	13	0						COCH (F)	VUS
DGAP164	Balanced	1	9	239495		SUFU (F)	CHST3 (d),SGPL1 (d)	RET (F)	COL13A1 (d),KIAA1279 (d),PSAP (d),SLC29A3 (d),MICU1 (d),PRF1 (d),ASCC1 (d),HK1 (d),NEUROG3 (d),NODAL (d),PCBD1 (d)	DNA2 (F),FGF8 (F),SEC24C (F),NFKB2 (F)	Largely
DGAP166	Balanced	0.44	9	76663	SCN1A (T)			SCN2A (F),SCN3A (F)		SCN9A (F)	Partially
DGAP167	Balanced	0.67	3	19705		AFG3L2 (F)			CYB5A (d),RTTN (d)		Partially
DGAP169	Balanced	0	15	0							VUS
DGAP170	Balanced	0.8	5	37.85		SLC2A1 (F)			ARHGEF18 (T)	INSR (F)	Largely
DGAP171	Balanced	0	9	0					NLRP1 (T)		VUS
DGAP172	Balanced	0	12	0					SHROOM4 (T)		VUS
DGAP173	Balanced	0	13	0					BDNF (d)	SLC5A7 (F)	VUS
DGAP174	Balanced	0	25	0						CLRN1 (F)	VUS
DGAP176	Balanced	0	3	0						POU3F4 (F)	VUS
DGAP179	Balanced	0	7	0							VUS
DGAP180	Balanced	0	7	0							VUS
DGAP182	Balanced	0	4	0							VUS
DGAP183	Balanced	0.85	13	20041			CITED2 (d),REPS1 (d)			IFNGR1 (F)	Largely
DGAP186	Balanced	0.67	3	76.77	NR5A1 (T)				TDRD7 (T)		Partially
DGAP187	Balanced	0.7	10	58173	MAP3K7 (d)				RARS2 (d),SLC35A1 (d)		Partially
DGAP189	Balanced	1	2	15461			SOX5 (T)	SLC1A2 (F)		PDHX (F)	Largely
DGAP190	Balanced	0	2	0					SMS (T)	RHOBTB2 (F)	VUS
DGAP191	Balanced	0.5	4	10626				MEF2C (F)		SGCE (F),PON1 (F),PON3 (F)	Partially
DGAP192	Balanced	0	4	0							VUS
DGAP193	Balanced	1	4	22494	SPAST (T)					NLRC4 (F)	Largely
DGAP195	Balanced	1	4	20195			DHTKD1 (d),OPTN (d)		FRMD4A (d),PHYH (d)		Largely
DGAP197	Balanced	0	8	0						MORC2 (F)	VUS
DGAP198	Balanced	0	2	0							VUS
DGAP199	Balanced	0.25	4	43021	NOTCH2 (T)						Partially
DGAP201	Balanced	0.57	14	25.58			AUTS2 (T)			LMBR1 (F),DNAJB6 (F)	Partially
DGAP202	Balanced	1	10	46592	KDM6A (T)						Largely
DGAP218	Balanced	0.75	4	15539				MEF2C (F)			Largely
DGAP219	Balanced	0	10	0							VUS
DGAP220	Balanced	0	3	0							VUS
DGAP222	Balanced	0.5	4	12046				MEF2C (F)		ORC1 (F),CPT2 (F)	Partially
DGAP223	Balanced	0	13	0						DICER1 (F)	VUS
DGAP224	Balanced	0	6	0							VUS
DGAP225	Balanced	0	15	0							VUS
DGAP230	Balanced	0	2	0							VUS
DGAP232	Balanced	1	8	35478				UBE3A (F)	SNORD115-1 (D)	NPAP1 (F),SNORD116-1 (F)	Largely
DGAP235	Balanced	1	2	11.87	MBD5 (T)						Largely
DGAP237	Balanced	0.83	6	11529				SATB2 (F)		ASAH1 (F)	Largely
DGAP239	Balanced	1	1	20498	CHD7 (T)				LMBRD1 (T)		Largely
DGAP240	Balanced	0	5	0							VUS
DGAP241	Balanced	0	4	0					FRAS1 (T)		VUS
DGAP242	Balanced	0	4	0							VUS
DGAP243	Balanced	0	7	0					PBX1 (T)		VUS
DGAP244	Balanced	0.79	14	32165	CTNND2 (T)	ZIC1 (F)					Largely
DGAP245	Balanced	1	4	60445				FOXG1 (F),MLH1 (F),PRKD1 (F)			Largely
DGAP246	Balanced	0.89	18	107206	PRKD1 (T)			FOXG1 (F)		COCH (F),HNRNPDL (F)	Largely
DGAP249	Balanced	0	3	0						SATB2 (F),SORL1 (F)	VUS
DGAP250	Balanced	0	4	0					CACNA1C (T)		VUS
DGAP251	Balanced	1	2	9379				BCL11B (F)		SLC24A5 (F)	Largely
DGAP252	Balanced	0	5	0						GATA6 (F)	VUS
DGAP254	Balanced	0	1	0							VUS
DGAP255	Balanced	0	8	0						BSCL2 (F)	VUS
DGAP256	Balanced	0	9	0							VUS
DGAP259	Balanced	1	2	8935				SHH (F)	CNTNAP2 (T)	MEF2C (F)	Largely
DGAP263	Balanced	0	12	0							VUS
DGAP264	Balanced	1	7	34595				TGFBR2 (F)			Largely
DGAP266	Balanced	0	8	0						DKK1 (F)	VUS
DGAP270	Balanced	0.86	7	24026				PCDH19 (F)			Largely
DGAP271	Balanced	0	1	0							VUS
DGAP273	Balanced	0	2	2648				TFAP2B (F)		CD59 (F)	VUS
DGAP274	Balanced	0	4	0							VUS
DGAP275	Balanced	0	1	0						POLE (F)	VUS
DGAP278	Balanced	0.82	11	36842				UBE3A (F)		NPAP1 (F),SNORD115-1 (F),SNORD116-1 (F)	Largely
DGAP279	Balanced	0	25	0						NDUFAF5 (F)	VUS
DGAP280	Balanced	0.43	14	42.88				HNRNPU (F),ZBTB18 (F)		IFIH1 (F),NLRP3 (F),NTNG1 (F),TBR1 (F),HS6ST1 (F),CACNB4 (F)	Partially
DGAP282	Balanced	0	2	0						LMNB1 (F),IMPDH1 (F),LEP (F)	VUS
DGAP283	Balanced	0	29	0							VUS
DGAP285	Balanced	0	4	0						MAGED2 (F)	VUS
DGAP287	Balanced	0	5	0							VUS
DGAP288	Balanced	1	1	10769				SOX9 (F)			Largely
DGAP291	Balanced	1	3	18756				SCN8A (F)			Largely
DGAP292	Balanced	0.78	9	44269				NOTCH2 (F)			Largely
DGAP295	Balanced	0.33	3	5353				INS (F)		CDKN1C (F),IGF2 (F),KCNQ1 (F),TNNI2 (F),TNNT3 (F)	Partially
DGAP296	Balanced	0	17	0							VUS
DGAP301	Balanced	0.71	14	31525	MEF2C (T)						Partially
DGAP302	Balanced	1	3	44912				HCCS (F),EFNB1 (F)			Largely
DGAP314	Balanced	0	17	0						IFIH1 (F)	VUS
DGAP315	Balanced	0	8	0							VUS
DGAP316	Balanced	1	7	203005	HRAS (d)		FLII (T),NDUFV2 (d),IFITM5 (d)	RAI1 (F)	LAMA1 (d),LPIN2 (d),PHF21A (T),SMCHD1 (d),TGIF1 (d)	PEX16 (F),PIEZO2 (F),SLC25A22 (F),APCDD1 (F),KCNJ6 (F),PNPLA2 (F),TOP3A (F)	Largely
DGAP317	Balanced	0.61	23	56815	PHIP (d)		TBX18 (d)		SNX14 (d),FAM46A (d),PGM3 (d),BCKDHB (T),NT5E (d)	ELOVL4 (F)	Partially
DGAP318	Balanced	0	8	0							VUS
DGAP319	Balanced	0	8	0							VUS
DGAP320	Balanced	0	1	0							VUS
DGAP322	Balanced	0	6	0							VUS
DGAP323	Balanced	0	2	0						HPGD (F)	VUS
DGAP329	Balanced	0	4	0							VUS
MGH1	Balanced	0	1	0							VUS
MGH2	Balanced	0	1	0						SIM1 (F)	VUS
MGH3	Balanced	1	1	14425				TSC1 (F)			Largely
MGH4	Balanced	0	1	0							VUS
MGH5	Balanced	0	3	0							VUS
MGH6	Balanced	0	1	0							VUS
MGH7	Balanced	1	1	7879			GRIN2B (T)				Largely
MGH8	Balanced	0	1	0						SLC33A1 (F)	VUS
MGH9	Balanced	1	4	36256	TCF4 (T)						Largely
NIJ1	Balanced	1	12	90576				FOXG1 (F),PRKD1 (F)			Largely
NIJ2	Balanced	0.62	13	28326			PHIP (T)		EPM2A (T),EYS (T),DST (T),LCA5 (T),BCKDHB (T)	RAB23 (F),ELOVL4 (F)	Partially
NIJ3	Balanced	0.64	11	33894				P4HB (F)		MTRR (F)	Partially
NIJ4	Balanced	0	8	0							VUS
NIJ6	Balanced	0.8	10	78085	KAT6B (T)						Largely
NIJ9	Balanced	0	11	0					ABCA5 (T)	FBXO7 (F)	VUS
NIJ10	Balanced	1	3	12597				CASK (F)			Largely
NIJ11	Balanced	0	2	0							VUS
NIJ12	Balanced	0.6	10	43387				SATB2 (F)			Partially
NIJ13	Balanced	0	3	0						GJC2 (F),PSEN2 (F)	VUS
NIJ14	Balanced	0.78	9	16908	NFIA (T)						Largely
NIJ15	Balanced	0	4	0					MYT1L (T)		VUS
NIJ16	Balanced	0	7	0					MYT1L (T)	BUB3 (F)	VUS
NIJ18	Balanced	0	10	0							VUS
NIJ19	Balanced	0.9	10	39118				SIM1 (F),TBR1 (F)	GBE1 (T)		Largely
NIJ20	Balanced	0.5	2	59156		PITX2 (F)			CAMKMT (T)	LRPPRC (F),PPM1B (F),PREPL (F)	Partially
NIJ21	Balanced	0	1	0							VUS
ROC1	Balanced	0	1	0						MEF2C (F)	VUS
ROC3	Balanced	0	1	0							VUS
ROC4	Balanced	0.67	3	14417	CAMTA1 (T)					ATL1 (F)	Partially
ROC5	Balanced	0	3	0							VUS
ROC6	Balanced	0	3	0							VUS
ROC8	Balanced	0	4	0						PEX26 (F),CECR1 (F),USP18 (F)	VUS
ROC9	Balanced	0	1	0							VUS
ROC10	Balanced	0	1	0						LMOD1 (F)	VUS
ROC12	Balanced	0	1	0							VUS
ROC13	Balanced	0	6	0							VUS
ROC14	Balanced	0	2	0							VUS
ROC15	Balanced	0	3	0					CDK6 (T)	KRIT1 (F),SAMD9 (F)	VUS
ROC16	Balanced	0	2	0							VUS
ROC17	Balanced	1	2	10749	AUTS2 (T)						Largely
ROC19	Balanced	0.75	4	38.06				SLC9A6 (F),FHL1 (F)		GPR101 (F),SHOX (F)	Largely
ROC20	Balanced	0	1	0							VUS
ROC21	Balanced	0	2	0							VUS
ROC23	Balanced	0	1	0							VUS
ROC24	Balanced	1	2	17355				COL12A1 (F)			Largely
ROC26	Balanced	0	1	0					SYNE2 (T)		VUS
ROC27	Balanced	0	1	0							VUS
ROC28	Balanced	0	1	0							VUS
ROC29	Balanced	1	3	18302				TCF4 (F)	MYO5B (T)	SDHA (F),KLHL7 (F),TERT (F),MTRR (F),SLC6A3 (F)	Largely
ROC30	Balanced	0	1	0						RD3 (F)	VUS
ROC31	Balanced	0	1	0							VUS
ROC32	Balanced	0	1	0						C10orf2 (F)	VUS
ROC33	Balanced	0	1	0							VUS
ROC34	Balanced	0	1	0							VUS
ROC35	Balanced	0	1	0							VUS
ROC36	Balanced	0	2	0					DNAJC3 (T)		VUS
ROC37	Balanced	0.5	2	9.98				TFAP2B (F)			Partially
ROC38	Balanced	0	4	0							VUS
ROC39	Balanced	0	1	0							VUS
ROC40	Balanced	0	2	0							VUS
ROC41	Balanced	0	2	0							VUS
ROC42	Balanced	0	1	0					ATP8B1 (T)		VUS
ROC43	Balanced	0	1	0						SOX5 (F)	VUS
ROC48	Balanced	0	1	0					C2CD3 (T)	LIPT2 (F),UCP2 (F)	VUS
ROC50	Balanced	0	1	0					CD59 (T)		VUS
ROC53	Balanced	0	2	0							VUS
ROC54	Balanced	0	1	0							VUS
ROC55	Balanced	0	1	0							VUS
ROC56	Balanced	0	1	1365				BCL11A (F)		SETBP1 (F)	VUS
ROC58	Balanced	0	1	0							VUS
ROC59	Balanced	1	1	5.98				RAD21 (F)			Largely
ROC61	Balanced	0	1	0							VUS
ROC64	Balanced	0	1	0							VUS
UTR1	Balanced	0.88	16	41757				SON (F)			Largely
UTR3	Balanced	0	8	0						SNX14 (F)	VUS
UTR4	Balanced	1	14	137185		TWIST1 (F)					Largely
UTR5	Balanced	0	7	0							VUS
UTR6	Balanced	0	3	0							VUS
UTR7	Balanced	1	2	28.14	NFIX (T)						Largely
UTR9	Balanced	0	3	0							VUS
UTR10	Balanced	0	10	0					WDPCP (T)		VUS
UTR11	Balanced	0	1	0						NDUFB11 (F)	VUS
UTR12	Balanced	0.96	23	129838	DYRK1A (T)			RYR1 (F),PIGP (F)			Largely
UTR13	Balanced	0.94	16	52829	MBD5 (T)					ORC4 (F)	Largely
UTR14	Balanced	0.6	5	14376				PPP3CA (F)	PCDH15 (T)		Partially
UTR15	Balanced	0	12	0							VUS
UTR16	Balanced	0	11	0						AARS2 (F),GTPBP2 (F)	VUS
UTR17	Balanced	0.83	30	55398	ZBTB20 (T)					ATP6V1A (F)	Largely
UTR18	Balanced	0	7	0							VUS
UTR19	Balanced	0.93	27	290419				JAG1 (F),BMP2 (F),SETBP1 (F),GATA6 (F)		OVOL2 (F),FERMT1 (F),SNAP25 (F),LAMA3 (F),NPC1 (F),MKKS (F),SEC23B (F)	Largely
UTR20	Balanced	0.82	17	27109				TRIO (F)	FOXP2 (T)	ANKH (F)	Largely
UTR21	Balanced	1	7	52518	NSD1 (T)						Largely
d = deleted, D = duplicated, T = truncated, F = gene located in flanking region

## Sheet: Table S7
Patient	Sex	HPO_id	HPO_term	chr1	der1	chr2	der2	ori	type	cyto1	Previous_diagnosis
U1	M	HP:0001249,HP:0001256	Intellectual disability, Intellectual disability, mild	1	27647082	1	28017518	dup	Duplication	1p36.11-p35.3	VUS
U2	F	HP:0001249,HP:0001256,HP:0004322	Intellectual disability, Intellectual disability, mild, Short stature	1	115212572	1	119431014	del	Deletion	1p13.2-p12	Pathogenic
U3	F	HP:0001328	Specific learning disability	1	145101177	1	147826789	del	Deletion	1q21.1-q21.2	Pathogenic
U4	F	HP:0001249,HP:0001256	Intellectual disability, Intellectual disability, mild	1	145101177	1	147826789	del	Deletion	1q21.1-q21.2	Pathogenic
U5	F	HP:0001249,HP:0001256,HP:0001999,HP:0007018	Intellectual disability, Intellectual disability, mild, Abnormal facial shape, Attention deficit hyperactivity disorder		145762959	1	147826789	del	Deletion	1q21.1-q21.2	Pathogenic
U6	M	HP:0001263,HP:0001999	Global developmental delay, Abnormal facial shape	1	146089268	1	147825454	dup	Duplication	1q21.1-q21.2	Pathogenic
U7	M	HP:0000153,HP:0000202,HP:0000717	Abnormality of the mouth, Oral cleft, Autism	1	146089268	1	147826789	del	Deletion	1q21.1-q21.2	Pathogenic
U8	M	HP:0001249,HP:0002342	Intellectual disability, Intellectual disability, moderate	1	146089268	1	148003653	del	Deletion	1q21.1-q21.2	Pathogenic
U9	F	HP:0000717,HP:0001249,HP:0002342,HP:0007018	Autism, Intellectual disability, Intellectual disability, moderate, Attention deficit hyperactivity disorder	1	146501348	1	147825548	del	Deletion	1q21.1-q21.2	Pathogenic
U10	M	HP:0004322,HP:0002011	Short stature, Morphological abnormality of the central nervous system	1	146501348	1	147825548	del	Deletion	1q21.1-q21.2	Pathogenic
U11	F	HP:0001270,HP:0001508,HP:0004322	Motor delay, Failure to thrive, Short stature	1	146501348	1	147826789	del	Deletion	1q21.1-q21.2	Pathogenic
U12	U	HP:0000270,HP:0001249,HP:0001252	Delayed cranial suture closure, Intellectual disability, Muscular hypotonia	1	153751264	1	154439066	del	Deletion	1q21.3	VUS
U13	M	HP:0000252	Microcephaly	1	241907691	1	249218992	del	Deletion	1q43-q44	Pathogenic
U14	F	HP:0004322	Short stature	2	47552277	2	47635667	del	Deletion	2p21	Pathogenic
U15	M	HP:0000717,HP:0001249,HP:0010864	Autism, Intellectual disability, Intellectual disability, severe	2	50786770	2	51437416	del	Deletion	2p16.3	Pathogenic
U16	U	HP:0000256,HP:0001249	Macrocephaly, Intellectual disability	2	60603888	2	63402212	dup	Duplication	2p16.1-p15	VUS
U17	F	HP:0001249	Intellectual disability	2	148740833	2	148847007	del	Deletion	2q23.1	Pathogenic
U18	M	HP:0001250,HP:0001263	Seizures, Global developmental delay	2	148771763	2	148844875	del	Deletion	2q23.1	Pathogenic
U19	M	HP:0001513,HP:0001627,HP:0001629	Obesity, Abnormal heart morphology, Ventricular septal defect	2	179554305	2	179915438	del	Deletion	2q31.2	VUS
U20	M	HP:0000717,HP:0001249,HP:0001999,HP:0010864	Autism, Intellectual disability, Abnormal facial shape, Intellectual disability, severe	2	200053196	2	201616442	del	Deletion	2q33.1	Pathogenic
U21	F	HP:0000750,HP:0001249,HP:0001270	Delayed speech and language development, Intellectual disability, Motor delay	2	240176033	2	243048760	del	Deletion	2q37.3	Pathogenic
U22	M	HP:0000078,HP:0000098,HP:0001249	Abnormality of the genital system, Tall stature, Intellectual disability	2	241846140	2	243048760	del	Deletion	2q37.3	Pathogenic
U12	U	HP:0000270,HP:0001249,HP:0001252	Delayed cranial suture closure, Intellectual disability, Muscular hypotonia	3	195633769	3	197837189	dup	Duplication	3q29	VUS
U23	M	HP:0001231,HP:0001627,HP:0001680,HP:0002817	Abnormality of the fingernails, Abnormal heart morphology, Coarctation of aorta, Abnormality of the upper limb	4	171082172	4	175828036	del	Deletion	4q33-q34.1	Pathogenic
U23	M	HP:0001231,HP:0001627,HP:0001680,HP:0002817	Abnormality of the fingernails, Abnormal heart morphology, Coarctation of aorta, Abnormality of the upper limb	4	171089568	4	175817225	del	Deletion	4q33-q34.1	Pathogenic
U24	F	HP:0001999,HP:0004322	Abnormal facial shape, Short stature	5	54904720	5	56671715	del	Deletion	5q11.2	VUS
U25	M	HP:0002597,HP:0011276,HP:0100659	Abnormality of the vasculature, Vascular skin abnormality, Abnormality of the cerebral vasculature	5	86619522	5	86686905	del	Deletion	5q14.3	Pathogenic
U26	U	HP:0001249	Intellectual disability	6	87973708	6	94402239	del	Deletion	6q14.3-q16.1	VUS
U27	F	HP:0000256,HP:0001270,HP:0001513	Macrocephaly, Motor delay, Obesity	6	148467702	6	148981394	dup	Duplication	6q24.3	VUS
U28	F	HP:0001250,HP:0002069,HP:0002384	Seizures, Generalized tonic-clonic seizures, Focal seizures with impairment of consciousness or awareness	7	69513037	7	69893262	del	Deletion	7q11.22	Pathogenic
U29	M	HP:0000929,HP:0001508	Abnormality of the skull, Failure to thrive	7	72722981	7	74141840	dup	Duplication	7q11.23	Pathogenic
U30	F	HP:0001249,HP:0001999,HP:0004322	Intellectual disability, Abnormal facial shape, Short stature	7	72722981	7	74141840	del	Deletion	7q11.23	Pathogenic
U31	F	HP:0010880	Increased nuchal translucency	7	72722981	7	74141840	dup	Duplication	7q11.23	Pathogenic
U29	M	HP:0000929,HP:0001508	Abnormality of the skull, Failure to thrive	7	72722981	7	74145064	dup	Duplication	7q11.23	Pathogenic
U32	M	HP:0001627	Abnormal heart morphology	7	73150511	7	73753250	del	Deletion	7q11.23	Pathogenic
U33	U	HP:0000717	Autism	7	107114280	7	108392796	dup	Duplication	7q22.3-q31.1	VUS
U34	F	HP:0000077,HP:0010438	Abnormality of the kidney, Abnormality of the ventricular septum	8	164984	8	6329410	del	Deletion	8p23.3-p23.1	Pathogenic
U35	M	HP:0000717,HP:0001263,HP:0001627,HP:0001629,HP:0001631	Autism, Global developmental delay, Abnormal heart morphology, Ventricular septal defect, Atrial septal defect	8	8105359	8	11898209	del	Deletion	8p23.1	Pathogenic
U36	M	HP:0000365,HP:0000598,HP:0004322	Hearing impairment, Abnormality of the ear, Short stature	8	8241316	8	9256631	del	Deletion	8p23.1	Pathogenic
U37	M	HP:0001249,HP:0001290,HP:0001999,HP:0010864	Intellectual disability, Generalized hypotonia, Abnormal facial shape, Intellectual disability, severe	8	100123356	8	100339633	del	Deletion	8q22.2	Pathogenic
U38	M	HP:0001249,HP:0001256	Intellectual disability, Intellectual disability, mild	8	138612206	8	146293414	dup	Duplication	8q24.23-q24.3	Pathogenic
U39	F	HP:0001328,HP:0001999,HP:0007018	Specific learning disability, Abnormal facial shape, Attention deficit hyperactivity disorder	8	145030797	8	146112746	dup	Duplication	8q24.3	VUS
U40	M	HP:0001249,HP:0001256,HP:0002342	Intellectual disability, Intellectual disability, mild, Intellectual disability, moderate	9	3197716	9	3239762	del	Deletion	9p24.2	VUS
U41	F	HP:0001249,HP:0001256,HP:0002342	Intellectual disability, Intellectual disability, mild, Intellectual disability, moderate	9	35497219	9	38382340	del	Deletion	9p13.3-p13.2	VUS
U42	M	HP:0001249,HP:0001256,HP:0004322	Intellectual disability, Intellectual disability, mild, Short stature	9	92067803	9	98858735	dup	Duplication	9q22.2-q22.32	Pathogenic
U43	F	HP:0000077,HP:0000256,HP:0000925,HP:0001249,HP:0001263,HP:0001290,HP:0001999,HP:0010864	Abnormality of the kidney, Macrocephaly, Abnormality of the vertebral column, Intellectual disability, Global developmental delay, Generalized hypotonia, Abnormal facial shape, Intellectual disability, severe	9	96052179	9	98211720	del	Deletion	9q22.31-q22.32	Pathogenic
U44	F	HP:0000508,HP:0000750,HP:0000823,HP:0001510	Ptosis, Delayed speech and language development, Delayed puberty, Growth delay	9	105904199	9	114366248	del	Deletion	9q31.1-q31.3	Pathogenic
U45	F	HP:0001249,HP:0001250,HP:0001256,HP:0001263,HP:0001999	Intellectual disability, Seizures, Intellectual disability, mild, Global developmental delay, Abnormal facial shape	9	114960138	9	123886277	del	Deletion	9q32-q33.2	Pathogenic
U46	M	HP:0001249,HP:0002342	Intellectual disability, Intellectual disability, moderate	10	13785400	10	20941111	del	Deletion	10p13-p12.31	VUS
U47	M	HP:0001249,HP:0001256,HP:0001270	Intellectual disability, Intellectual disability, mild, Motor delay	11	76854587	11	76921358	del	Homozygous deletion	11q13.5	Pathogenic
U48	F	HP:0000256,HP:0000709,HP:0000717	Macrocephaly, Psychosis, Autism	11	118827655	11	120953914	dup	Duplication	11q23.3	VUS
U49	F	HP:0001250,HP:0002069	Seizures, Generalized tonic-clonic seizures	12	232123	12	1380788	del	Deletion	12p13.33	Pathogenic
U50	M	HP:0000078,HP:0000478,HP:0001999,HP:0002011	Abnormality of the genital system, Abnormality of the eye, Abnormal facial shape, Morphological abnormality of the central nervous system	12	49328962	12	49555414	dup	Duplication	12q13.12	VUS
U51	U	HP:0002342,HP:0200007	Intellectual disability, moderate, Abnormal size of the palpebral fissures	12	116419988	12	116460600	del	Deletion	12q24.21	VUS
U52	F	HP:0001249,HP:0001627	Intellectual disability, Abnormal heart morphology	13	19774848	13	20270925	dup	Duplication	13q12.11	VUS
U53	F	HP:0001249,HP:0001256,HP:0001290	Intellectual disability, Intellectual disability, mild, Generalized hypotonia	14	100638235	14	101278778	del	Deletion	14q32.2	Pathogenic
U54	M	HP:0001250,HP:0002384	Seizures, Focal seizures with impairment of consciousness or awareness	15	21903815	15	23226254	dup	Duplication	15q11.2	Pathogenic
U55	F	HP:0000239,HP:0010808	Large fontanelles, Protruding tongue	15	22299434	15	23226254	dup	Duplication	15q11.2	Pathogenic
U56	F	HP:0002342,HP:0001249,HP:0002011	Intellectual disability, Intellectual disability, moderate, Morphological abnormality of the central nervous system	15	22299434	15	23272733	del	Deletion	15q11.2	Pathogenic
U57	M	HP:0000098,HP:0000951,HP:0001249,HP:0001250,HP:0001256,HP:0001513	Tall stature, Abnormality of the skin, Intellectual disability, Seizures, Intellectual disability, mild, Obesity	15	22299434	15	23272733	del	Deletion	15q11.2	Pathogenic
U58	M	HP:0000951,HP:0001249,HP:0001256	Abnormality of the skin, Intellectual disability, Intellectual disability, mild	15	22299434	15	23272733	dup	Duplication	15q11.2	Pathogenic
U59	F	HP:0001249,HP:0001256,HP:0001263,HP:0100022	Intellectual disability, Intellectual disability, mild, Global developmental delay, Abnormality of movement	15	22299434	15	28535266	del	Deletion	15q11.2-q13.1	Pathogenic
U60	F	HP:0001290	Generalized hypotonia	15	22299434	15	29050198	del	Deletion	15q11.2-q13.1	Pathogenic
U61	F	HP:0000717,HP:0001249,HP:0001263,HP:0002342,HP:0004322,HP:0007018	Autism, Intellectual disability, Global developmental delay, Intellectual disability, moderate, Short stature, Attention deficit hyperactivity disorder	15	22663383	15	23226254	del	Deletion	15q11.2	Pathogenic
U36	M	HP:0000365,HP:0000598,HP:0004322	Hearing impairment, Abnormality of the ear, Short stature	15	22733946	15	23226254	del	Deletion	15q11.2	Pathogenic
U62	M	HP:0001539	Omphalocele	15	22748951	15	23226254	dup	Duplication	15q11.2	Pathogenic
U63	F	HP:0001250	Seizures	15	23656946	15	32620127	del	Deletion	15q11.2-q13.3	Pathogenic
U64	M	HP:0001263,HP:0001627,HP:0001629	Global developmental delay, Abnormal heart morphology, Ventricular septal defect	15	23667412	15	28532120	dup	Duplication	15q11.2-q13.1	Pathogenic
U65	F	HP:0001250,HP:0001263,HP:0001999,HP:0100022	Seizures, Global developmental delay, Abnormal facial shape, Abnormality of movement	15	23697376	15	28532120	dup	Duplication	15q11.2-q13.1	Pathogenic
U66	M	HP:0001250,HP:0001263,HP:0001270,HP:0001328,HP:0001999,HP:0002121	Seizures, Global developmental delay, Motor delay, Specific learning disability, Abnormal facial shape, Absence seizures	15	30369914	15	32514341	del	Deletion	15q13.2-q13.3	Pathogenic
U67	F	HP:0000098,HP:0001256	Tall stature, Intellectual disability, mild	15	30369914	15	32514341	del	Deletion	15q13.2-q13.3	Pathogenic
U68	M	HP:0001249,HP:0002342	Intellectual disability, Intellectual disability, moderate	15	30611102	15	32833659	dup	Duplication	15q13.2-q13.3	Pathogenic
U69	F	HP:0000256,HP:0001249,HP:0001250,HP:0001263,HP:0001270,HP:0001328,HP:0002069,HP:0002121	Macrocephaly, Intellectual disability, Seizures, Global developmental delay, Motor delay, Specific learning disability, Generalized tonic-clonic seizures, Absence seizures	15	30657952	15	32514341	del	Deletion	15q13.2-q13.3	Pathogenic
U70	F	HP:0000153,HP:0000202,HP:0001999,HP:0002011	Abnormality of the mouth, Oral cleft, Abnormal facial shape	15	30657952	15	32514341	dup	Duplication	15q13.2-q13.3	Pathogenic
U71	M	HP:0001249,HP:0001250,HP:0002342,HP:0002384	Intellectual disability, Seizures, Intellectual disability, moderate, Focal seizures with impairment of consciousness or awareness	15	30657952	15	32514341	del	Deletion	15q13.2-q13.3	Pathogenic
U72	M	HP:0001249,HP:0001250,HP:0001256	Intellectual disability, Seizures, Intellectual disability, mild	15	30737344	15	32620127	del	Deletion	15q13.2-q13.3	Pathogenic
U73	M	HP:0000750,HP:0001249,HP:0001263,HP:0001270,HP:0002342	Delayed speech and language development, Intellectual disability, Global developmental delay, Motor delay, Intellectual disability, moderate	15	30936285	15	32514341	del	Deletion	15q13.2-q13.3	Pathogenic
U74	M	HP:0001249,HP:0001263,HP:0001999,HP:0002342,HP:0004322	Intellectual disability, Global developmental delay, Abnormal facial shape, Intellectual disability, moderate, Short stature	15	30943512	15	32514341	del	Deletion	15q13.2-q13.3	Pathogenic
U75	M	HP:0000929,HP:0000951,HP:0001249,HP:0001256,HP:0001999,HP:0002817	Abnormality of the skull, Abnormality of the skin, Intellectual disability, Intellectual disability, mild, Abnormal facial shape, Abnormality of the upper limb	15	35063868	15	38907041	del	Deletion	15q14	Pathogenic
U76	F	HP:0001508,HP:0001999	Failure to thrive, Abnormal facial shape	15	98755723	15	102461162	del	Deletion	15q26.3	Pathogenic
U77	M	HP:0001627	Abnormal heart morphology	16	2049640	16	2116980	del	Deletion	16p13.3	Pathogenic
U78	M	HP:0000717,HP:0001263,HP:0001508	Autism, Global developmental delay, Failure to thrive	16	14968859	16	16306563	dup	Duplication	16p13.11	Pathogenic
U79	M	HP:0001249,HP:0001250,HP:0001256,HP:0001328,HP:0002069	Intellectual disability, Seizures, Intellectual disability, mild, Specific learning disability, Generalized tonic-clonic seizures	16	14975292	16	16291983	del	Deletion	16p13.11	Pathogenic
U80	M	HP:0000252,HP:0000929,HP:0001263,HP:0004322	Microcephaly, Abnormality of the skull, Global developmental delay, Short stature	16	14975292	16	16291983	del	Deletion	16p13.11	Pathogenic
U81	F	HP:0000750,HP:0001263	Delayed speech and language development, Global developmental delay	16	15092778	16	16279714	dup	Duplication	16p13.11	Pathogenic
U82	F	HP:0001249,HP:0001256	Intellectual disability, Intellectual disability, mild	16	15493046	16	16311466	dup	Duplication	16p13.11	Pathogenic
U83	M	HP:0001249,HP:0001513,HP:0002342	Intellectual disability, Obesity, Intellectual disability, moderate	16	28484556	16	30198151	del	Deletion	16p11.2	Pathogenic
U84	F	HP:0001249,HP:0001256,HP:0007018	Intellectual disability, Intellectual disability, mild, Attention deficit hyperactivity disorder	16	28825605	16	29043450	del	Deletion	16p11.2	Pathogenic
U85	M	HP:0000098,HP:0001513	Tall stature, Obesity	16	28825605	16	29043450	del	Deletion	16p11.2	Pathogenic
U86	F	HP:0000478,HP:0000929,HP:0001263,HP:0001999,HP:0002011	Abnormality of the eye, Abnormality of the skull, Global developmental delay, Abnormal facial shape,Morphological abnormality of the central nervous system	16	28825605	16	29043450	del	Deletion	16p11.2	Pathogenic
U87	M	HP:0001249,HP:0001256,HP:0001627,HP:0001629	Intellectual disability, Intellectual disability, mild, Abnormal heart morphology, Ventricular septal defect	16	29412503	16	30215621	del	Deletion	16p11.2	Pathogenic
U88	F	HP:0001249,HP:0001250,HP:0001256,HP:0002384	Intellectual disability, Seizures, Intellectual disability, mild, Focal seizures with impairment of consciousness or awareness	16	29595483	16	30192561	del	Deletion	16p11.2	Pathogenic
U89	M	HP:0001999,HP:0004322	Abnormal facial shape, Short stature	16	29595483	16	30198151	del	Deletion	16p11.2	Pathogenic
U90	M	HP:0001263	Global developmental delay	16	29595483	16	30198151	del	Deletion	16p11.2	Pathogenic
U91	M	HP:0001249	Intellectual disability	16	29595483	16	30198151	del	Deletion	16p11.2	Pathogenic
U92	M	HP:0000069,HP:0001999	Abnormality of the ureter, Abnormal facial shape	16	29595483	16	30367820	dup	Duplication	16p11.2	Pathogenic
U93	U	HP:0000750,HP:0001513,HP:0007018	Delayed speech and language development, Obesity, Attention deficit hyperactivity disorder	16	29656484	16	30199507	del	Deletion	16p11.2	Pathogenic
U94	M	HP:0000717,HP:0001270,HP:0001328	Autism, Motor delay, Specific learning disability	16	30094180	16	30714273	dup	Duplication	16p11.2	Pathogenic
U95	F	HP:0004322	Short stature	16	61842332	16	65375762	dup	Duplication	16q21	VUS
U94	M	HP:0000717,HP:0001270,HP:0001328	Autism, Motor delay, Specific learning disability	16	71439049	16	71965196	dup	Duplication	16q22.2	Pathogenic
U96	F	HP:0001249,HP:0001513,HP:0001999	Intellectual disability, Obesity, Abnormal facial shape	16	81818860	16	90274695	dup	Duplication	16q23.3-q24.3	Pathogenic
U97	F	HP:0001249,HP:0001999	Intellectual disability, Abnormal facial shape	16	85009291	16	90163275	dup	Duplication	16q24.1-q24.3	Pathogenic
U98	U	HP:0000750	Delayed speech and language development	16	87355667	16	87466943	del	Deletion	16q24.2	VUS
U22	M	HP:0000078,HP:0000098,HP:0001249	Abnormality of the genital system, Tall stature, Intellectual disability	16	87439169	16	90274695	dup	Duplication	16q24.2-q24.3	Pathogenic
U99	F	HP:0002814,HP:0011428	Abnormality of the lower limb, Short fetal femur length	17	8547	17	3393086	del	Deletion	17p13.3-p13.2	Pathogenic
U100	F	HP:0001511,HP:0002011	Intrauterine growth retardation, Morphological abnormality of the central nervous system	17	12344	17	2589022	del	Deletion	17p13.3	Pathogenic
U101	M	HP:0000478,HP:0001270	Abnormality of the eye, Motor delay	17	2534547	17	2540111	del	Deletion	17p13.3	VUS
U102	M	HP:0000478,HP:0000925,HP:0000929,HP:0000951,HP:0001249,HP:0001999,HP:0010864	Abnormality of the eye, Abnormality of the vertebral column, Abnormality of the skull, Abnormality of the skin, Intellectual disability, Abnormal facial shape, Intellectual disability, severe	17	6857095	17	7625999	del	Deletion	17p13.1	Pathogenic
U103	M	HP:0000717,HP:0000750,HP:0001249,HP:0002342	Autism, Delayed speech and language development, Intellectual disability, Intellectual disability, moderate	17	14087468	17	15471179	dup	Duplication	17p12	Pathogenic
U104	F	HP:0001249,HP:0001250,HP:0001263,HP:0002069,HP:0002121,HP:0002342	Intellectual disability, Seizures, Global developmental delay, Generalized tonic-clonic seizures, Absence seizures, Intellectual disability, moderate	17	16790198	17	20218793	dup	Duplication	17p11.2	Pathogenic
U105	M	HP:0000098,HP:0000951,HP:0001249,HP:0001263,HP:0002342	Tall stature, Abnormality of the skin, Intellectual disability, Global developmental delay, Intellectual disability, moderate	17	29000019	17	30380381	del	Deletion	17q11.2	Pathogenic
U106	F	HP:0000951	Abnormality of the skin	17	29015932	17	30380381	del	Deletion	17q11.2	Pathogenic
U107	F	HP:0000077,HP:0010943	Abnormality of the kidney, Echogenic fetal bowel	17	34815551	17	36244358	del	Deletion	17q12	Pathogenic
U108	M	HP:0001249,HP:0002342,HP:0010864	Intellectual disability, Intellectual disability, moderate, Intellectual disability, severe	17	34815551	17	36307189	del	Deletion	17q12	Pathogenic
U109	M	HP:0000717,HP:0001249,HP:0001513,HP:0002342	Autism, Intellectual disability, Obesity, Intellectual disability, moderate	17	43683422	17	44356361	dup	Duplication	17q21.31	Pathogenic
U110	F	HP:0001250,HP:0001328	Seizures, Specific learning disability	18	63444300	18	63507383	dup	Duplication	18q22.1	VUS
U111	M	HP:0001627	Abnormal heart morphology	18	71844700	18	78004048	del	Deletion	18q22.3-q23	Pathogenic
U112	F	HP:0000951,HP:0001249,HP:0002342	Abnormality of the skin, Intellectual disability, Intellectual disability, moderate	19	1053677	19	1638919	del	Deletion	19p13.3	Pathogenic
U113	M	HP:0000717	Autism	19	1205466	19	1238899	del	Deletion	19p13.3	Pathogenic
U114	U	HP:0000179,HP:0000252,HP:0000486,HP:0001249,HP:0001760	Thick lower lip vermilion, Microcephaly, Strabismus, Intellectual disability, Abnormality of the foot	19	16438039	19	17492824	del	Deletion	19p13.11	VUS
U115	F	HP:0002817	Abnormality of the upper limb	19	47694411	19	47834105	del	Deletion	19q13.32	VUS
U116	U	HP:0000256,HP:0001639,HP:0004763,HP:0006852,HP:0010864	Macrocephaly, Hypertrophic cardiomyopathy, Paroxysmal supraventricular tachycardia, Episodic generalized hypotonia, Intellectual disability, severe	19	54186822	19	54603146	dup	Duplication	19q13.42	VUS
U117	F	HP:0000598,HP:0001249,HP:0001999,HP:0002342	Abnormality of the ear, Intellectual disability, Abnormal facial shape, Intellectual disability, moderate	19	55099595	19	56626448	del	Deletion	19q13.42-q13.43	VUS
U118	F	HP:0001270,HP:0004322	Motor delay, Short stature	20	63244	20	772614	del	Deletion	20p13	Pathogenic
U119	U	HP:0001249	Intellectual disability	20	8863372	20	17890976	dup	Duplication	20p12.3-p12.1	VUS
U112	F	HP:0000951,HP:0001249,HP:0002342	Abnormality of the skin, Intellectual disability, Intellectual disability, moderate	20	62117518	20	62227081	dup	Duplication	20q13.33	Pathogenic
U120	M	HP:0001249,HP:0001250,HP:0001263,HP:0010864	Intellectual disability, Seizures, Global developmental delay, Intellectual disability, severe	22	18624958	22	20312668	del	Deletion	22q11.21	Pathogenic
U121	M	HP:0001249,HP:0002342	Intellectual disability, Intellectual disability, moderate	22	18844632	22	21174444	del	Deletion	22q11.21	Pathogenic
U122	F	HP:0000750,HP:0001508,HP:0004322	Delayed speech and language development, Failure to thrive, Short stature	22	18861748	22	21463730	del	Deletion	22q11.21	Pathogenic
U123	M	HP:0001250,HP:0001328	Seizures, Specific learning disability	22	18886915	22	20312668	del	Deletion	22q11.21	Pathogenic
U124	F	HP:0001263	Global developmental delay	22	18886915	22	21462353	dup	Duplication	22q11.21	Pathogenic
U125	M	HP:0000750,HP:0001249,HP:0001263,HP:0001627,HP:0001636,HP:0002342	Delayed speech and language development, Intellectual disability, Global developmental delay, Abnormal heart morphology, Tetralogy of Fallot, Intellectual disability, moderate	22	18886915	22	21463730	del	Deletion	22q11.21	Pathogenic
U126	F	HP:0000153,HP:0001999	Abnormality of the mouth, Abnormal facial shape	22	18886915	22	21463730	del	Deletion	22q11.21	Pathogenic
U127	M	HP:0000750	Delayed speech and language development	22	18886915	22	21463730	del	Deletion	22q11.21	Pathogenic
U128	M	HP:0001263,HP:0001627,HP:0001629,HP:0001631,HP:0001999	Global developmental delay, Abnormal heart morphology, Ventricular septal defect, Atrial septal defect, Abnormal facial shape	22	18886915	22	21463730	del	Deletion	22q11.21	Pathogenic
U129	M	HP:0000047,HP:0000078,HP:0000750,HP:0001513,HP:0001999	Hypospadias, Abnormality of the genital system, Delayed speech and language development, Obesity, Abnormal facial shape	22	18886915	22	21463730	dup	Duplication	22q11.21	Pathogenic
U130	F	HP:0001249,HP:0001256,HP:0001263,HP:0004322	Intellectual disability, Intellectual disability, mild, Global developmental delay, Short stature	22	18886915	22	21463730	dup	Duplication	22q11.21	Pathogenic
U131	F	HP:0000069,HP:0000074,HP:0001508,HP:0001627	Abnormality of the ureter, Ureteropelvic junction obstruction, Failure to thrive, Abnormal heart morphology	22	18886915	22	21463730	del	Deletion	22q11.21	Pathogenic
U132	F	HP:0001627,HP:0001999,HP:0002817	Abnormal heart morphology, Abnormal facial shape, Abnormality of the upper limb	22	18886915	22	21463730	del	Deletion	22q11.21	Pathogenic
U133	F	HP:0000365,HP:0000598,HP:0000717,HP:0001999,HP:0007018	Hearing impairment, Abnormality of the ear, Autism, Abnormal facial shape, Attention deficit hyperactivity disorder	22	18886915	22	21809185	dup	Duplication	22q11.21	Pathogenic
U134	M	HP:0000598,HP:0000750,HP:0001249,HP:0001256,HP:0001263	Abnormality of the ear, Delayed speech and language development, Intellectual disability, Intellectual disability, mild, Global developmental delay	22	18895227	22	21463730	dup	Duplication	22q11.21	Pathogenic
U135	M	HP:0001290	Generalized hypotonia	22	19492550	22	20135961	del	Deletion	22q11.21	Pathogenic
U136	F	HP:0001270	Motor delay	22	21024880	22	22467906	dup	Duplication	22q11.21-q11.22	Pathogenic
U137	M	HP:0000252,HP:0000478,HP:0000589,HP:0000929,HP:0001627,HP:0001629,HP:0004322	Microcephaly, Abnormality of the eye, Coloboma, Abnormality of the skull, Abnormal heart morphology, Ventricular septal defect, Short stature	22	21797812	22	22941426	del	Deletion	22q11.21-q11.22	Pathogenic
U138	M	HP:0000951,HP:0001263,HP:0001290,HP:0004322	Abnormality of the skin, Global developmental delay, Generalized hypotonia, Short stature	22	42245763	22	42709334	del	Deletion	22q13.2	VUS
U139	F	HP:0000256,HP:0000929,HP:0001249,HP:0001263,HP:0001999,HP:0010864	Macrocephaly, Abnormality of the skull, Intellectual disability, Global developmental delay, Abnormal facial shape, Intellectual disability, severe	22	44595562	22	51195728	del	Deletion	22q13.31-q13.33	Pathogenic
U140	F	HP:0001249,HP:0001263	Intellectual disability, Global developmental delay	22	45428606	22	51195728	del	Deletion	22q13.31-q13.33	Pathogenic
U141	M	HP:0000717,HP:0001249,HP:0001263,HP:0002342	Autism, Intellectual disability, Global developmental delay, Intellectual disability, moderate	22	50868013	22	51211392	del	Deletion	22q13.33	Pathogenic
U142	M	HP:0000717,HP:0001249,HP:0002342	Autism, Intellectual disability, Intellectual disability, moderate	22	50961786	22	51211392	del	Deletion	22q13.33	Pathogenic
U143	M	HP:0000750,HP:0007018	Delayed speech and language development, Attention deficit hyperactivity disorder	22	51149973	22	51195728	del	Deletion	22q13.33	Pathogenic
U144	M	HP:0000717,HP:0001249,HP:0002342,HP:0007018	Autism, Intellectual disability, Intellectual disability, moderate, Attention deficit hyperactivity disorder	X	60814	X	2697868	dup	Duplication	Xp22.33	Pathogenic
U145	M	HP:0001711,HP:0004383,HP:0005156,HP:0012304	Abnormal morphology of the left ventricle, Hypoplastic left heart, Hypoplastic left atrium, Hypoplastic aortic arch	X	6447911	X	8135053	dup	Duplication	Xp22.31	Pathogenic
U146	M	HP:0001263	Global developmental delay	X	6447911	X	8135053	dup	Duplication	Xp22.31	Pathogenic
U147	M	HP:0001762,HP:0002644,HP:0002814	Talipes equinovarus, Abnormality of pelvic girdle bone morphology, Abnormality of the lower limb	X	6451799	X	8135053	dup	Duplication	Xp22.31	Pathogenic
U148	F	HP:0000717,HP:0001249,HP:0001250,HP:0001263,HP:0002069,HP:0002342,HP:0002373,HP:0002384	Autism, Intellectual disability, Seizures, Global developmental delay, Generalized tonic-clonic seizures, Intellectual disability, moderate, Febrile seizures, Focal seizures with impairment of consciousness or awareness	X	6451799	X	8135053	del	Deletion	Xp22.31	Pathogenic
U146	M	HP:0001263	Global developmental delay	X	6451799	X	8135053	dup	Duplication	Xp22.31	Pathogenic
U149	F	HP:0000750,HP:0001250,HP:0002069,HP:0002384	Delayed speech and language development, Seizures, Generalized tonic-clonic seizures, Focal seizures with impairment of consciousness or awareness	X	6456940	X	8135053	dup	Duplication	Xp22.31	Pathogenic
U150	F	HP:0000153,HP:0000164,HP:0001627	Abnormality of the mouth, Abnormality of the dentition, Abnormal heart morphology	X	6456940	X	8135053	dup	Duplication	Xp22.31	Pathogenic
U151	M	HP:0000951,HP:0001250,HP:0002069	Abnormality of the skin, Seizures, Generalized tonic-clonic seizures	X	7007959	X	7566613	dup	Duplication	Xp22.31	Pathogenic
U152	F	HP:0000717,HP:0001249,HP:0001250,HP:0002342	Autism, Intellectual disability, Seizures, Intellectual disability, moderate	X	99655165	X	99659150	del	Deletion	Xq22.1	Pathogenic
U153	M	HP:0001249,HP:0001250,HP:0001829,HP:0002121,HP:0002123,HP:0002384,HP:0002814,HP:0010864	Intellectual disability, Seizures, Foot polydactyly, Absence seizures, Generalized myoclonic seizures, Focal seizures with impairment of consciousness or awareness, Abnormality of the lower limb, Intellectual disability, severe	X	153171277	X	153626441	dup	Duplication	Xq28	Pathogenic
U154	M	HP:0001249,HP:0001263,HP:0002342	Intellectual disability, Global developmental delay, Intellectual disability, moderate	X	153196094	X	153627297	dup	Duplication	Xq28	Pathogenic
U154	M	HP:0001249,HP:0001263,HP:0002342	Intellectual disability, Global developmental delay, Intellectual disability, moderate	X	153216976	X	153605061	dup	Duplication	Xq28	Pathogenic
U144	M	HP:0000717,HP:0001249,HP:0002342,HP:0007018	Autism, Intellectual disability, Intellectual disability, moderate, Attention deficit hyperactivity disorder	X	154933691	X	155236712	dup	Duplication	Xq28	Pathogenic
